# Supplementary material for: (2S,3S)-3-(4-Chloro­phen­yl)-8-methyl­tropane-2-carboxylic acid
Source: Acta Crystallogr Sect E Struct Rep Online. 2008 Aug 9;64(Pt 9):o1732. doi: 10.1107/S1600536808025002 (PMC2960499; doi:10.1107/S1600536808025002)
Supplement: Supplementary file 1 [file e-64-o1732-sup1.cif]

##############################################################################
###                                                                        ###
###        Electronic paper (Acta Crystallographica Section E)             ###
###                                                                        ###
##############################################################################
#                                                                            #
# This CIF contains the data in a paper accepted for publication in Acta     #
# Crystallographica Section E. It conforms to the requirements of Notes      #
# for Authors for Section E, and has been peer reviewed under the auspices   #
# of the IUCr Commission on Journals.                                        #
#                                                                            #
# Full details of the Crystallographic Information File format               #
# are given in the paper "The Crystallographic Information File (CIF):       #
# a New Standard Archive File for Crystallography" by S. R. Hall, F. H.      #
# Allen and I. D. Brown [Acta Cryst. (1991), A47, 655-685].                  #
#                                                                            #
# The current version of the core CIF dictionary is obtainable from          #
# ftp://ftp.iucr.org/pub/cif_core.dic. The current version number is 2.4.    #
#                                                                            #
# Software is freely available for graphical display of the structure(s) in  #
# this CIF.  For information consult the CIF home page http://www.iucr.org/  #
# cif/home.html                                                              #
#                                                                            #
# This file may be used for bona fide research purposes within the           #
# scientific community so long as proper attribution is given to the journal # 
# article from which it was obtained.                                        #
#                                                                            #
##############################################################################
                                             
data_global
_audit_creation_method     'form.cif (version 2.0)'
_journal_data_validation_number     ?
_journal_date_recd_electronic     2008-07-16
_journal_date_accepted     2008-08-04
_journal_name_full     'Acta Crystallographica, Section E'
_journal_year     2008
_journal_volume     64
_journal_issue      9
_journal_page_first     o1732
_journal_page_last     o1732
_journal_paper_category     QO
_journal_coeditor_code     FJ2136
_publ_contact_author_name     'Dr. Jian-Guo Lin'
_publ_contact_author_address
;
The Key Laboratory of Nuclear Medicine
Ministry of Health
Jiangsu Institute of Nuclear Medicine
Wuxi, 214063
People's Republic of China
;
_publ_contact_author_email     jglin@yahoo.cn
_publ_contact_author_fax     '86-510-85513113'
_publ_contact_author_phone     '86-510-85514482-3523'
_publ_section_title
;
(2<i>S</i>,3<i>S</i>)3-(4-Chlorophenyl)-8-methyltropane-2-carboxylic acid
;
loop_
    _publ_author_name
    _publ_author_address
    'Zheng-Ping Chen'
;
The Key Laboratory of Nuclear Medicine
Ministry of Health
Jiangsu Institute of Nuclear Medicine
Wuxi 214063
People's Republic of China
;
    'Song-Pei Wang'
;
The Key Laboratory of Nuclear Medicine
Ministry of Health
Jiangsu Institute of Nuclear Medicine
Wuxi 214063
People's Republic of China
;
    'Xiao-Min Li'
;
The Key Laboratory of Nuclear Medicine
Ministry of Health
Jiangsu Institute of Nuclear Medicine
Wuxi 214063
People's Republic of China
;
    'Jie Tang'
;
The Key Laboratory of Nuclear Medicine
Ministry of Health
Jiangsu Institute of Nuclear Medicine
Wuxi 214063
People's Republic of China
;
    'Jian-Guo Lin'
;
The Key Laboratory of Nuclear Medicine
Ministry of Health
Jiangsu Institute of Nuclear Medicine
Wuxi 214063
People's Republic of China
;
data_I
_audit_creation_method     SHELXL-97
_chemical_name_systematic
;
(2<i>S</i>,3<i>S</i>)3-(4-Chlorophenyl)-8-methyltropane-2-carboxylic acid
;
_chemical_name_common     ?
_chemical_formula_moiety     'C15 H18 Cl N O2'
_chemical_formula_sum     'C15 H18 Cl N O2'
_chemical_formula_iupac     'C15 H18 Cl N O2'
_chemical_formula_weight     279.75
_chemical_melting_point     ?
_symmetry_cell_setting     'Monoclinic'
_symmetry_space_group_name_H-M     'P 21'
_symmetry_space_group_name_Hall     'P 2yb'
loop_
    _symmetry_equiv_pos_as_xyz
    'x, y, z'
    '-x, y+1/2, -z'
_cell_length_a     8.219(6)
_cell_length_b     6.501(4)
_cell_length_c     12.731(8)
_cell_angle_alpha     90.00
_cell_angle_beta     100.692(10)
_cell_angle_gamma     90.00
_cell_volume     668.4(8)
_cell_formula_units_Z     2
_cell_measurement_reflns_used     742
_cell_measurement_theta_min     3.246
_cell_measurement_theta_max     26.758
_cell_measurement_temperature     293(2)
_exptl_crystal_description     'block'
_exptl_crystal_colour     'white'
_exptl_crystal_size_max     0.20
_exptl_crystal_size_mid     0.10
_exptl_crystal_size_min     0.10
_exptl_crystal_density_diffrn     1.390
_exptl_crystal_density_meas     ?
_exptl_crystal_density_method     'not measured'
_exptl_crystal_F_000     296
_exptl_absorpt_coefficient_mu     0.283
_exptl_absorpt_correction_type     'multi-scan'
_exptl_absorpt_process_details     '(SADABS; Bruker, 2001)'
_exptl_absorpt_correction_T_min     0.9555
_exptl_absorpt_correction_T_max     0.9764
_exptl_special_details
;
;
_diffrn_ambient_temperature     293(2)
_diffrn_radiation_type     MoK\a
_diffrn_radiation_wavelength     0.71073
_diffrn_radiation_source     'fine-focus sealed tube'
_diffrn_radiation_monochromator     graphite
_diffrn_measurement_device_type     'Bruker SMART APEX CCD'
_diffrn_measurement_method     '\f and \w'
_diffrn_detector_area_resol_mean     ?
_diffrn_reflns_number     3374
_diffrn_reflns_av_R_equivalents     0.0418
_diffrn_reflns_av_sigmaI/netI     0.0529
_diffrn_reflns_theta_min     1.63
_diffrn_reflns_theta_max     27.15
_diffrn_reflns_theta_full     27.15
_diffrn_measured_fraction_theta_max     0.987
_diffrn_measured_fraction_theta_full     0.987
_diffrn_reflns_limit_h_min     -8
_diffrn_reflns_limit_h_max     10
_diffrn_reflns_limit_k_min     -8
_diffrn_reflns_limit_k_max     8
_diffrn_reflns_limit_l_min     -16
_diffrn_reflns_limit_l_max     13
_diffrn_standards_number     ?
_diffrn_standards_interval_count     ?
_diffrn_standards_interval_time     ?
_diffrn_standards_decay_%     ?
_refine_special_details
;
Refinement of <i>F</i>^2^ against ALL reflections. The weighted <i>R</i>-factor
<i>wR</i> and goodness of fit <i>S</i> are based on <i>F</i>^2^, conventional
<i>R</i>-factors <i>R</i> are based on <i>F</i>, with <i>F</i> set to zero for
negative <i>F</i>^2^. The threshold expression of <i>F</i>^2^ >
\s(<i>F</i>^2^) is used only for calculating <i>R</i>-factors(gt) <i>etc</i>.
and is not relevant to the choice of reflections for refinement.
<i>R</i>-factors based on <i>F</i>^2^ are statistically about twice as large
as those based on <i>F</i>, and <i>R</i>- factors based on ALL data will be
even larger.
;
_reflns_number_total     2760
_reflns_number_gt     2264
_reflns_threshold_expression     I>2\s(I)
_refine_ls_structure_factor_coef     Fsqd
_refine_ls_matrix_type     full
_refine_ls_R_factor_all     0.0627
_refine_ls_R_factor_gt     0.0519
_refine_ls_wR_factor_gt     0.1183
_refine_ls_wR_factor_ref     0.1247
_refine_ls_goodness_of_fit_ref     0.990
_refine_ls_restrained_S_all     0.990
_refine_ls_number_reflns     2760
_refine_ls_number_parameters     177
_refine_ls_number_restraints     2
_refine_ls_hydrogen_treatment     mixed
_refine_ls_weighting_scheme     calc
_refine_ls_weighting_details
                 'calc w=1/[\s^2^(Fo^2^)+(0.0695P)^2^] where P=(Fo^2^+2Fc^2^)/3'
_atom_sites_solution_hydrogens     geom
_atom_sites_solution_primary     direct
_atom_sites_solution_secondary     difmap
_refine_ls_shift/su_max     0.000
_refine_ls_shift/su_mean     0.000
_refine_diff_density_max     0.246
_refine_diff_density_min     -0.212
_refine_ls_extinction_method     none
_refine_ls_extinction_coef     ?
_refine_ls_abs_structure_details     'Flack (1983), 1135 Friedel pairs'
_refine_ls_abs_structure_Flack     -0.15(9)
loop_
    _atom_type_symbol
    _atom_type_description
    _atom_type_scat_dispersion_real
    _atom_type_scat_dispersion_imag
    _atom_type_scat_source
    'C' 'C' 0.0033 0.0016
                         'International Tables Vol C Tables 4.2.6.8 and 6.1.1.4'
    'H' 'H' 0.0000 0.0000
                         'International Tables Vol C Tables 4.2.6.8 and 6.1.1.4'
    'N' 'N' 0.0061 0.0033
                         'International Tables Vol C Tables 4.2.6.8 and 6.1.1.4'
    'O' 'O' 0.0106 0.0060
                         'International Tables Vol C Tables 4.2.6.8 and 6.1.1.4'
    'Cl' 'Cl' 0.1484 0.1585
                         'International Tables Vol C Tables 4.2.6.8 and 6.1.1.4'
_computing_data_collection     'SMART (Bruker, 2001)'
_computing_cell_refinement     'SAINT (Bruker, 2001)'
_computing_data_reduction     'SAINT (Bruker, 2001)'
_computing_structure_solution     'SHELXTL (Sheldrick, 2008)'
_computing_structure_refinement     'SHELXTL (Sheldrick, 2008)'
_computing_molecular_graphics     'SHELXTL (Sheldrick, 2008)'
_computing_publication_material     'SHELXTL (Sheldrick, 2008)'
loop_
    _atom_site_type_symbol
    _atom_site_label
    _atom_site_fract_x
    _atom_site_fract_y
    _atom_site_fract_z
    _atom_site_U_iso_or_equiv
    _atom_site_adp_type
    _atom_site_calc_flag
    _atom_site_refinement_flags
    _atom_site_occupancy
    _atom_site_disorder_assembly
    _atom_site_disorder_group
    Cl Cl1 0.58072(10) 0.59422(16) 0.46455(6) 0.0650(3) Uani d . 1 . .
    O O1 0.9356(2) 1.0348(4) 0.03436(15) 0.0508(6) Uani d . 1 . .
    O O2 0.7924(2) 1.2275(4) 0.12844(18) 0.0614(6) Uani d . 1 . .
    C C1 0.9057(3) 0.6847(5) 0.2742(2) 0.0414(7) Uani d . 1 . .
    H H2 0.9376 0.6170 0.2169 0.050 Uiso calc R 1 . .
    C C2 0.7841(3) 0.6008(5) 0.3216(2) 0.0439(7) Uani d . 1 . .
    H H3 0.7354 0.4763 0.2972 0.053 Uiso calc R 1 . .
    C C3 0.7350(3) 0.7004(5) 0.4043(2) 0.0433(7) Uani d . 1 . .
    C C4 0.8053(4) 0.8847(5) 0.4423(2) 0.0464(7) Uani d . 1 . .
    H H4 0.7703 0.9523 0.4985 0.056 Uiso calc R 1 . .
    C C5 0.9290(3) 0.9666(5) 0.3950(2) 0.0432(7) Uani d . 1 . .
    H H5 0.9779 1.0902 0.4206 0.052 Uiso calc R 1 . .
    C C6 0.9824(3) 0.8694(4) 0.3104(2) 0.0335(6) Uani d . 1 . .
    C C7 1.1233(3) 0.9616(4) 0.2641(2) 0.0350(6) Uani d . 1 . .
    H H7 1.2084 0.9996 0.3256 0.042 Uiso calc R 1 . .
    C C8 1.0761(3) 1.1622(4) 0.2018(2) 0.0333(6) Uani d . 1 . .
    H H8 1.0536 1.2665 0.2528 0.040 Uiso calc R 1 . .
    C C9 1.2231(3) 1.2388(5) 0.1525(2) 0.0361(6) Uani d . 1 . .
    H H9 1.1976 1.3707 0.1159 0.043 Uiso calc R 1 . .
    N N10 1.2558(3) 1.0745(4) 0.07558(17) 0.0362(5) Uani d D 1 . .
    H H10X 1.157(2) 1.032(5) 0.045(2) 0.039(8) Uiso d D 1 . .
    C C11 1.3402(4) 0.9115(5) 0.1503(2) 0.0463(8) Uani d . 1 . .
    H H11 1.3969 0.8117 0.1121 0.056 Uiso calc R 1 . .
    C C12 1.2061(4) 0.8080(4) 0.1992(2) 0.0413(7) Uani d . 1 . .
    H H12A 1.2545 0.6967 0.2454 0.050 Uiso calc R 1 . .
    H H12B 1.1233 0.7497 0.1428 0.050 Uiso calc R 1 . .
    C C13 1.3871(3) 1.2488(5) 0.2315(3) 0.0478(8) Uani d . 1 . .
    H H13A 1.3688 1.2814 0.3027 0.057 Uiso calc R 1 . .
    H H13B 1.4592 1.3524 0.2099 0.057 Uiso calc R 1 . .
    C C14 1.4630(3) 1.0344(6) 0.2289(2) 0.0532(8) Uani d . 1 . .
    H H14A 1.5688 1.0420 0.2057 0.064 Uiso calc R 1 . .
    H H14B 1.4797 0.9717 0.2992 0.064 Uiso calc R 1 . .
    C C15 0.9197(3) 1.1414(4) 0.1143(2) 0.0377(6) Uani d . 1 . .
    C C16 1.3556(4) 1.1475(5) -0.0028(2) 0.0484(8) Uani d . 1 . .
    H H16A 1.3583 1.0429 -0.0557 0.073 Uiso calc R 1 . .
    H H16B 1.4664 1.1766 0.0334 0.073 Uiso calc R 1 . .
    H H16C 1.3068 1.2702 -0.0369 0.073 Uiso calc R 1 . .
loop_
    _atom_site_aniso_label
    _atom_site_aniso_U_11
    _atom_site_aniso_U_22
    _atom_site_aniso_U_33
    _atom_site_aniso_U_12
    _atom_site_aniso_U_13
    _atom_site_aniso_U_23
    Cl1 0.0584(5) 0.0864(7) 0.0526(4) -0.0214(5) 0.0165(4) 0.0042(5)
    O1 0.0448(12) 0.0607(15) 0.0420(11) -0.0054(10) -0.0048(9) -0.0107(10)
    O2 0.0358(11) 0.0697(15) 0.0758(16) 0.0112(11) 0.0029(11) -0.0032(13)
    C1 0.0427(15) 0.0443(18) 0.0368(14) -0.0029(13) 0.0060(12) -0.0063(12)
    C2 0.0450(15) 0.0397(16) 0.0451(15) -0.0061(14) 0.0033(12) -0.0024(14)
    C3 0.0341(14) 0.059(2) 0.0348(14) -0.0067(13) 0.0003(12) 0.0086(14)
    C4 0.0455(17) 0.060(2) 0.0342(15) -0.0006(15) 0.0076(12) -0.0077(14)
    C5 0.0429(16) 0.0426(17) 0.0424(15) -0.0034(13) 0.0036(12) -0.0102(14)
    C6 0.0327(14) 0.0343(15) 0.0311(13) 0.0039(11) -0.0008(11) 0.0017(11)
    C7 0.0349(14) 0.0312(14) 0.0366(13) 0.0003(11) 0.0008(11) -0.0014(11)
    C8 0.0336(13) 0.0300(14) 0.0352(13) -0.0006(10) 0.0035(11) -0.0050(11)
    C9 0.0365(14) 0.0340(15) 0.0352(14) -0.0047(12) 0.0001(11) -0.0025(12)
    N10 0.0327(11) 0.0390(13) 0.0359(11) -0.0026(10) 0.0041(9) -0.0007(10)
    C11 0.0444(17) 0.0428(18) 0.0535(18) 0.0140(13) 0.0141(14) 0.0073(14)
    C12 0.0468(17) 0.0317(15) 0.0478(17) 0.0072(12) 0.0152(14) 0.0047(12)
    C13 0.0370(16) 0.059(2) 0.0447(17) -0.0138(15) 0.0005(13) -0.0033(15)
    C14 0.0316(14) 0.074(2) 0.0516(18) 0.0067(15) 0.0024(13) 0.0168(16)
    C15 0.0334(14) 0.0333(14) 0.0441(15) -0.0019(11) 0.0012(12) 0.0058(12)
    C16 0.0463(16) 0.055(2) 0.0462(15) -0.0037(14) 0.0140(13) 0.0037(14)
_geom_special_details
;
All e.s.d.'s (except the e.s.d. in the dihedral angle between two l.s. planes)
are estimated using the full covariance matrix. The cell e.s.d.'s are taken
into account individually in the estimation of e.s.d.'s in distances, angles
and torsion angles; correlations between e.s.d.'s in cell parameters are only
used when they are defined by crystal symmetry. An approximate (isotropic)
treatment of cell e.s.d.'s is used for estimating e.s.d.'s involving l.s.
planes.
;
loop_
    _geom_bond_atom_site_label_1
    _geom_bond_atom_site_label_2
    _geom_bond_site_symmetry_2
    _geom_bond_distance
    _geom_bond_publ_flag
    Cl1 C3 . 1.742(3) ?
    O1 C15 . 1.258(3) ?
    O2 C15 . 1.229(3) ?
    C1 C2 . 1.373(4) ?
    C1 C6 . 1.394(4) ?
    C1 H2 . 0.9300 ?
    C2 C3 . 1.360(4) ?
    C2 H3 . 0.9300 ?
    C3 C4 . 1.378(5) ?
    C4 C5 . 1.380(4) ?
    C4 H4 . 0.9300 ?
    C5 C6 . 1.388(4) ?
    C5 H5 . 0.9300 ?
    C6 C7 . 1.517(4) ?
    C7 C12 . 1.533(4) ?
    C7 C8 . 1.538(4) ?
    C7 H7 . 0.9800 ?
    C8 C15 . 1.542(4) ?
    C8 C9 . 1.544(4) ?
    C8 H8 . 0.9800 ?
    C9 N10 . 1.506(4) ?
    C9 C13 . 1.526(4) ?
    C9 H9 . 0.9800 ?
    N10 C16 . 1.482(3) ?
    N10 C11 . 1.505(4) ?
    N10 H10X . 0.881(17) ?
    C11 C14 . 1.511(5) ?
    C11 C12 . 1.520(4) ?
    C11 H11 . 0.9800 ?
    C12 H12A . 0.9700 ?
    C12 H12B . 0.9700 ?
    C13 C14 . 1.530(5) ?
    C13 H13A . 0.9700 ?
    C13 H13B . 0.9700 ?
    C14 H14A . 0.9700 ?
    C14 H14B . 0.9700 ?
    C16 H16A . 0.9599 ?
    C16 H16B . 0.9599 ?
    C16 H16C . 0.9599 ?
loop_
    _geom_angle_atom_site_label_1
    _geom_angle_atom_site_label_2
    _geom_angle_atom_site_label_3
    _geom_angle_site_symmetry_1
    _geom_angle_site_symmetry_3
    _geom_angle
    _geom_angle_publ_flag
    C2 C1 C6 . . 121.2(3) ?
    C2 C1 H2 . . 119.4 ?
    C6 C1 H2 . . 119.4 ?
    C3 C2 C1 . . 119.7(3) ?
    C3 C2 H3 . . 120.1 ?
    C1 C2 H3 . . 120.1 ?
    C2 C3 C4 . . 121.4(3) ?
    C2 C3 Cl1 . . 119.8(2) ?
    C4 C3 Cl1 . . 118.8(2) ?
    C3 C4 C5 . . 118.5(3) ?
    C3 C4 H4 . . 120.8 ?
    C5 C4 H4 . . 120.8 ?
    C4 C5 C6 . . 121.8(3) ?
    C4 C5 H5 . . 119.1 ?
    C6 C5 H5 . . 119.1 ?
    C5 C6 C1 . . 117.4(3) ?
    C5 C6 C7 . . 119.7(2) ?
    C1 C6 C7 . . 122.8(2) ?
    C6 C7 C12 . . 113.6(2) ?
    C6 C7 C8 . . 113.4(2) ?
    C12 C7 C8 . . 111.7(2) ?
    C6 C7 H7 . . 105.8 ?
    C12 C7 H7 . . 105.8 ?
    C8 C7 H7 . . 105.8 ?
    C7 C8 C15 . . 113.2(2) ?
    C7 C8 C9 . . 109.9(2) ?
    C15 C8 C9 . . 110.2(2) ?
    C7 C8 H8 . . 107.8 ?
    C15 C8 H8 . . 107.8 ?
    C9 C8 H8 . . 107.8 ?
    N10 C9 C13 . . 102.5(2) ?
    N10 C9 C8 . . 106.5(2) ?
    C13 C9 C8 . . 114.1(2) ?
    N10 C9 H9 . . 111.1 ?
    C13 C9 H9 . . 111.1 ?
    C8 C9 H9 . . 111.1 ?
    C16 N10 C11 . . 113.8(2) ?
    C16 N10 C9 . . 113.5(2) ?
    C11 N10 C9 . . 101.8(2) ?
    C16 N10 H10X . . 112.8(17) ?
    C11 N10 H10X . . 110(2) ?
    C9 N10 H10X . . 104.4(19) ?
    N10 C11 C14 . . 102.7(3) ?
    N10 C11 C12 . . 106.7(2) ?
    C14 C11 C12 . . 114.1(3) ?
    N10 C11 H11 . . 111.0 ?
    C14 C11 H11 . . 111.0 ?
    C12 C11 H11 . . 111.0 ?
    C11 C12 C7 . . 111.1(2) ?
    C11 C12 H12A . . 109.4 ?
    C7 C12 H12A . . 109.4 ?
    C11 C12 H12B . . 109.4 ?
    C7 C12 H12B . . 109.4 ?
    H12A C12 H12B . . 108.0 ?
    C9 C13 C14 . . 105.1(3) ?
    C9 C13 H13A . . 110.7 ?
    C14 C13 H13A . . 110.7 ?
    C9 C13 H13B . . 110.7 ?
    C14 C13 H13B . . 110.7 ?
    H13A C13 H13B . . 108.8 ?
    C11 C14 C13 . . 105.7(2) ?
    C11 C14 H14A . . 110.6 ?
    C13 C14 H14A . . 110.6 ?
    C11 C14 H14B . . 110.6 ?
    C13 C14 H14B . . 110.6 ?
    H14A C14 H14B . . 108.7 ?
    O2 C15 O1 . . 126.1(3) ?
    O2 C15 C8 . . 118.2(3) ?
    O1 C15 C8 . . 115.7(2) ?
    N10 C16 H16A . . 109.5 ?
    N10 C16 H16B . . 109.5 ?
    H16A C16 H16B . . 109.5 ?
    N10 C16 H16C . . 109.5 ?
    H16A C16 H16C . . 109.5 ?
    H16B C16 H16C . . 109.5 ?
loop_
    _geom_torsion_atom_site_label_1
    _geom_torsion_atom_site_label_2
    _geom_torsion_atom_site_label_3
    _geom_torsion_atom_site_label_4
    _geom_torsion_site_symmetry_1
    _geom_torsion_site_symmetry_2
    _geom_torsion_site_symmetry_3
    _geom_torsion_site_symmetry_4
    _geom_torsion
    _geom_torsion_publ_flag
    C6 C1 C2 C3 . . . . 1.0(4) ?
    C1 C2 C3 C4 . . . . -0.2(4) ?
    C1 C2 C3 Cl1 . . . . -180.0(2) ?
    C2 C3 C4 C5 . . . . -0.6(4) ?
    Cl1 C3 C4 C5 . . . . 179.2(2) ?
    C3 C4 C5 C6 . . . . 0.6(5) ?
    C4 C5 C6 C1 . . . . 0.2(4) ?
    C4 C5 C6 C7 . . . . -177.7(3) ?
    C2 C1 C6 C5 . . . . -1.0(4) ?
    C2 C1 C6 C7 . . . . 176.8(3) ?
    C5 C6 C7 C12 . . . . 160.8(2) ?
    C1 C6 C7 C12 . . . . -16.9(4) ?
    C5 C6 C7 C8 . . . . -70.3(3) ?
    C1 C6 C7 C8 . . . . 112.0(3) ?
    C6 C7 C8 C15 . . . . -53.2(3) ?
    C12 C7 C8 C15 . . . . 76.6(3) ?
    C6 C7 C8 C9 . . . . -177.0(2) ?
    C12 C7 C8 C9 . . . . -47.1(3) ?
    C7 C8 C9 N10 . . . . 62.1(2) ?
    C15 C8 C9 N10 . . . . -63.3(3) ?
    C7 C8 C9 C13 . . . . -50.1(3) ?
    C15 C8 C9 C13 . . . . -175.6(2) ?
    C13 C9 N10 C16 . . . . -77.9(3) ?
    C8 C9 N10 C16 . . . . 162.0(2) ?
    C13 C9 N10 C11 . . . . 44.8(3) ?
    C8 C9 N10 C11 . . . . -75.3(2) ?
    C16 N10 C11 C14 . . . . 77.3(3) ?
    C9 N10 C11 C14 . . . . -45.3(2) ?
    C16 N10 C11 C12 . . . . -162.4(2) ?
    C9 N10 C11 C12 . . . . 75.1(3) ?
    N10 C11 C12 C7 . . . . -62.0(3) ?
    C14 C11 C12 C7 . . . . 50.7(3) ?
    C6 C7 C12 C11 . . . . 177.2(2) ?
    C8 C7 C12 C11 . . . . 47.4(3) ?
    N10 C9 C13 C14 . . . . -27.1(3) ?
    C8 C9 C13 C14 . . . . 87.5(3) ?
    N10 C11 C14 C13 . . . . 28.0(3) ?
    C12 C11 C14 C13 . . . . -87.0(3) ?
    C9 C13 C14 C11 . . . . -0.5(3) ?
    C7 C8 C15 O2 . . . . 109.1(3) ?
    C9 C8 C15 O2 . . . . -127.3(3) ?
    C7 C8 C15 O1 . . . . -70.6(3) ?
    C9 C8 C15 O1 . . . . 53.0(3) ?
loop_
    _geom_hbond_atom_site_label_D
    _geom_hbond_atom_site_label_H
    _geom_hbond_atom_site_label_A
    _geom_hbond_site_symmetry_A
    _geom_hbond_distance_DH
    _geom_hbond_distance_HA
    _geom_hbond_distance_DA
    _geom_hbond_angle_DHA
    _geom_hbond_publ_flag
    N10 H10X O1 1_555 0.881(17) 1.80(2) 2.599(3) 150(3) y
    C9 H9 O1 2_755 0.98 2.28 3.148(4) 146 y
    C16 H16A O2 2_745 0.96 2.48 3.282(4) 141 y
    C14 H14A O2 1_655 0.97 2.54 3.439(4) 154 y
