# Supplementary material for: (2S,3S)-3-(4-Chloro­phen­yl)-8-methyl­tropane-2-carboxylic acid
Source: Acta Crystallogr Sect E Struct Rep Online. 2008 Aug 9;64(Pt 9):o1732. doi: 10.1107/S1600536808025002 (PMC2960499; doi:10.1107/S1600536808025002)
Supplement: Supplementary file 2 [file e-64-o1732-Isup2.hkl]

# 
# h,k,l, Fc-squared, Fo-squared, sigma(Fo-squared) and status flag 
# 
data_I
_shelx_title '      f61205b in P2(1)' 
_shelx_refln_list_code          4 
_shelx_F_calc_maximum       76.59 
_exptl_crystal_F_000       296.00 
_reflns_d_resolution_high  0.7788 
 
loop_ 
 _symmetry_equiv_pos_as_xyz 
 'x, y, z' 
 '-x, y+1/2, -z' 
 
_cell_length_a     8.2190 
_cell_length_b     6.5006 
_cell_length_c    12.7307 
_cell_angle_alpha  90.000 
_cell_angle_beta  100.692 
_cell_angle_gamma  90.000 
 
_shelx_F_squared_multiplier     1.000 
 
loop_ 
 _refln_index_h 
 _refln_index_k 
 _refln_index_l 
 _refln_F_squared_calc 
 _refln_F_squared_meas 
 _refln_F_squared_sigma 
 _refln_observed_status 
   4  -7   0       35.48       34.98     10.34 o 
   5  -7   0        5.13        2.98      2.16 o 
   0  -6   0       15.40       19.13      3.07 o 
   1  -6   0       64.24       63.70      4.15 o 
   2  -6   0       42.90       39.97      4.04 o 
   3  -6   0        5.54        6.30      0.88 o 
   4  -6   0       34.50       33.54      2.49 o 
   5  -6   0       54.18       45.51      5.69 o 
   6  -6   0        1.79        2.49      1.08 o 
   7  -6   0        4.46        4.39      2.74 o 
   1  -5   0        3.56        2.73      2.14 o 
   2  -5   0      130.24      133.10      6.89 o 
   3  -5   0       23.15       24.71      4.76 o 
   4  -5   0       13.39       13.60      2.39 o 
   5  -5   0       13.25       16.71      1.99 o 
   6  -5   0        2.08        2.00      1.03 o 
   7  -5   0       11.64       11.75      1.91 o 
   8  -5   0        1.18       -0.51      1.50 o 
   0  -4   0       29.20       32.22      3.54 o 
   1  -4   0      146.79      151.06      6.73 o 
   2  -4   0       39.70       43.68      3.85 o 
   3  -4   0       34.84       30.98      2.41 o 
   4  -4   0       29.72       32.25      3.23 o 
   5  -4   0      113.17       99.81      5.83 o 
   6  -4   0        0.43       -0.85      0.97 o 
   7  -4   0       18.38       19.50      2.29 o 
   8  -4   0        6.01        7.58      2.97 o 
   9  -4   0        6.64        8.70      4.02 o 
   1  -3   0      286.75      279.17      7.89 o 
   2  -3   0       14.32       11.91      0.96 o 
   3  -3   0       72.27       75.63      6.76 o 
   4  -3   0      527.34      591.04     41.35 o 
   5  -3   0      133.31      135.64      8.19 o 
   6  -3   0       21.50       17.57      2.09 o 
   7  -3   0        9.47        9.29      1.81 o 
   8  -3   0        8.62        7.53      3.16 o 
   9  -3   0       17.26       18.11      4.32 o 
   1  -2   0      171.24      169.96      5.32 o 
   2  -2   0      747.02      914.94     25.20 o 
   3  -2   0       12.65       14.78      1.54 o 
   4  -2   0       33.31       36.47      2.39 o 
   5  -2   0       77.16       76.68      3.43 o 
   6  -2   0      484.00      500.59     24.05 o 
   7  -2   0       30.86       31.27      4.30 o 
   8  -2   0        6.90        5.94      2.59 o 
   9  -2   0        2.66        1.66      2.95 o 
  10  -2   0       12.64       13.57      4.68 o 
   1  -1   0     3206.56     3524.32    100.92 o 
   2  -1   0     1973.34     2057.63     45.91 o 
   3  -1   0      264.10      262.27      5.29 o 
   4  -1   0      456.28      417.44      6.54 o 
   5  -1   0      139.00      136.83      6.15 o 
   6  -1   0       86.90       85.48      5.75 o 
   7  -1   0       88.36      111.00      7.91 o 
   8  -1   0       10.96       11.57      3.09 o 
   9  -1   0       10.24       15.85      3.97 o 
  10  -1   0        8.92       14.35      4.40 o 
   1   0   0      495.04      392.12      4.71 o 
   2   0   0       55.15       53.56      2.59 o 
   3   0   0       51.00       41.78      2.78 o 
   4   0   0        1.76        3.61      2.11 o 
   5   0   0      213.86      193.89      7.08 o 
   6   0   0      565.89      540.57     13.69 o 
   7   0   0      156.54      162.40      8.36 o 
   8   0   0       19.75       21.43      3.59 o 
   9   0   0       12.17       20.44      4.21 o 
  10   0   0        2.50        7.25      3.87 o 
   1   1   0     3212.02     3700.00     28.40 o 
   2   1   0     1970.36     2033.37     19.37 o 
   3   1   0      276.28      287.68      7.41 o 
   4   1   0      447.41      403.46      9.55 o 
   5   1   0      143.00      147.83      6.84 o 
   6   1   0       85.91       80.27      5.51 o 
   7   1   0       89.09       75.19      5.92 o 
   8   1   0       11.97       13.57      3.45 o 
   9   1   0       10.19       16.44      4.18 o 
  10   1   0        8.49        9.29      4.82 o 
   0   2   0     2224.19     2236.19     21.60 o 
   1   2   0      173.52      181.05      6.90 o 
   2   2   0      735.80      844.10     13.62 o 
   3   2   0       12.78       11.57      2.33 o 
   4   2   0       32.52       25.55      1.35 o 
   5   2   0       80.62       80.56      5.18 o 
   6   2   0      488.37      428.76     12.48 o 
   7   2   0       28.68       27.42      3.80 o 
   8   2   0        6.67        5.37      2.71 o 
   9   2   0        2.81        6.77      3.83 o 
   1   3   0      289.91      292.41      6.09 o 
   2   3   0       13.15       13.09      2.52 o 
   3   3   0       78.16       79.20      5.13 o 
   4   3   0      519.23      529.09     13.47 o 
   5   3   0      133.43      122.36      6.73 o 
   6   3   0       21.98       16.97      3.16 o 
   7   3   0        9.56        8.53      2.76 o 
   8   3   0        8.13       10.31      3.30 o 
   9   3   0       17.88       23.62      5.25 o 
   0   4   0       32.08       36.71      3.75 o 
   1   4   0      142.79      147.32      4.98 o 
   2   4   0       40.33       47.10      3.12 o 
   3   4   0       35.05       30.42      3.85 o 
   4   4   0       30.17       30.27      3.80 o 
   5   4   0      111.73      107.72      7.06 o 
   6   4   0        0.28        0.02      1.92 o 
   7   4   0       17.78       17.54      3.52 o 
   8   4   0        5.95        9.39      3.56 o 
   9   4   0        6.64       10.91      5.18 o 
   1   5   0        3.64        1.63      1.29 o 
   2   5   0      129.27      128.45      5.36 o 
   3   5   0       24.90       29.92      3.94 o 
   4   5   0       12.42       11.81      3.09 o 
   6   5   0        2.24        5.18      3.11 o 
   7   5   0       11.45       12.45      3.94 o 
   8   5   0        1.12        2.23      3.85 o 
   0   6   0       14.94       16.04      3.30 o 
   1   6   0       63.36       64.43      4.13 o 
   2   6   0       43.67       44.16      3.93 o 
   3   6   0        5.48        6.32      2.88 o 
   4   6   0       35.13       34.67      5.01 o 
   5   6   0       53.77       52.85      6.15 o 
   6   6   0        2.02        2.19      3.68 o 
   7   6   0        4.16        3.94      4.44 o 
   1   7   0       37.64       36.85      3.68 o 
   2   7   0        0.53        0.93      2.05 o 
   3   7   0        3.75        4.71      3.33 o 
   4   7   0       35.71       45.22      6.58 o 
   5   7   0        4.93        7.27      5.44 o 
   2  -8   1        9.99       10.88      1.09 o 
   1  -7   1       11.93       12.31      3.56 o 
   2  -7   1        5.28        9.29      2.80 o 
   3  -7   1       15.40       13.45      3.12 o 
   4  -7   1        2.95        4.57      0.94 o 
   5  -7   1        7.45        6.12      1.91 o 
  -7  -6   1        4.94        5.57      1.78 o 
  -6  -6   1        9.37        9.08      3.60 o 
  -5  -6   1        8.62       11.26      1.65 o 
  -4  -6   1       48.65       38.81      5.66 o 
  -3  -6   1        3.48        5.51      1.41 o 
  -2  -6   1       51.48       58.98      5.01 o 
  -1  -6   1       14.76       16.28      3.02 o 
   0  -6   1        7.66       10.29      2.42 o 
   1  -6   1        5.09        5.25      1.90 o 
   2  -6   1       33.01       39.99      4.63 o 
   3  -6   1        1.97        3.64      0.71 o 
   4  -6   1        1.20        3.71      0.99 o 
   5  -6   1        9.96        8.94      1.89 o 
   6  -6   1        3.37        4.54      2.50 o 
   7  -6   1        1.42        0.10      1.43 o 
  -8  -5   1        9.76        8.58      3.14 o 
  -7  -5   1        2.44        2.63      1.43 o 
  -6  -5   1       22.62       22.05      2.37 o 
  -5  -5   1       26.98       22.61      2.07 o 
  -4  -5   1      138.56      124.06     15.11 o 
  -3  -5   1      268.82      244.65     27.40 o 
  -2  -5   1       32.79       28.37      3.42 o 
  -1  -5   1       15.03       18.80      3.09 o 
   0  -5   1       28.75       24.68      2.41 o 
   1  -5   1       30.46       40.61      4.04 o 
   2  -5   1       28.47       32.56      3.80 o 
   3  -5   1       36.12       32.26      6.56 o 
   4  -5   1       36.09       33.85      3.21 o 
   5  -5   1      115.68      116.87      5.10 o 
   6  -5   1        9.91       12.33      1.75 o 
   7  -5   1        6.31        5.20      1.59 o 
   8  -5   1        3.96        4.82      2.11 o 
  -9  -4   1       14.89       16.49      4.47 o 
  -8  -4   1        8.47       10.17      3.21 o 
  -7  -4   1        2.05        2.80      1.38 o 
  -6  -4   1        2.42        1.30      1.07 o 
  -5  -4   1      146.88      136.79      5.04 o 
  -4  -4   1       35.94       30.58      3.10 o 
  -3  -4   1       62.83       59.89      3.05 o 
  -2  -4   1        6.11        8.29      2.11 o 
  -1  -4   1      210.33      213.92      7.53 o 
   0  -4   1       98.68       97.55      3.86 o 
   1  -4   1      108.41       91.75      3.35 o 
   2  -4   1       46.05       51.19      4.61 o 
   3  -4   1      138.31      127.45      4.45 o 
   4  -4   1      167.51      138.94      6.38 o 
   5  -4   1      169.71      159.33      5.63 o 
   6  -4   1        9.23        8.65      1.61 o 
   7  -4   1       10.11       11.43      1.99 o 
   8  -4   1       13.62       15.10      2.48 o 
  -9  -3   1       57.10       68.96      6.96 o 
  -8  -3   1        6.16        6.94      3.14 o 
  -7  -3   1       41.63       42.51      4.59 o 
  -6  -3   1       19.87       18.68      2.01 o 
  -5  -3   1      216.24      220.42      5.77 o 
  -4  -3   1        0.80        1.02      1.14 o 
  -3  -3   1      370.22      348.73     22.03 o 
  -2  -3   1        5.45        4.31      1.20 o 
  -1  -3   1       82.98       84.19      4.21 o 
   0  -3   1      450.63      497.13      9.72 o 
   1  -3   1       85.13       94.89      2.99 o 
   2  -3   1      114.90      114.00      2.86 o 
   3  -3   1      516.38      550.81     12.19 o 
   4  -3   1      102.17      102.16     12.62 o 
   5  -3   1      216.43      222.18     15.13 o 
   6  -3   1       75.01       76.06      4.01 o 
   7  -3   1        3.29        3.03      1.77 o 
   8  -3   1        4.69        3.49      2.76 o 
   9  -3   1        3.84        9.05      4.37 o 
 -10  -2   1       14.56       22.08      5.16 o 
  -9  -2   1        1.58        1.33      2.80 o 
  -8  -2   1       31.70       47.08      5.94 o 
  -7  -2   1       63.63       70.60      5.82 o 
  -6  -2   1       95.99       92.13      5.61 o 
  -5  -2   1      192.68      164.16     10.88 o 
  -4  -2   1       86.17       86.02      3.20 o 
  -3  -2   1       28.38       30.65      1.85 o 
  -2  -2   1      135.72      161.10     11.05 o 
  -1  -2   1      126.17      130.34      4.23 o 
   1  -2   1     2454.86     2746.30     23.45 o 
   2  -2   1       27.72       22.22      2.25 o 
   3  -2   1      158.99      165.10      4.32 o 
   4  -2   1       24.18       24.41      2.11 o 
   5  -2   1      187.31      174.96      5.28 o 
   6  -2   1      131.93      119.74     14.75 o 
   7  -2   1      141.84      153.70      8.39 o 
   8  -2   1       18.62       16.61      3.85 o 
   9  -2   1       41.89       65.68      8.22 o 
 -10  -1   1        0.63        2.11      2.54 o 
  -9  -1   1       65.95       73.03      6.84 o 
  -8  -1   1       14.84       15.16      3.37 o 
  -7  -1   1       53.45       55.73      4.97 o 
  -6  -1   1        5.03        5.89      2.80 o 
  -5  -1   1      137.18      109.24      5.39 o 
  -4  -1   1      206.59      184.31      5.82 o 
  -3  -1   1      585.25      532.19      8.44 o 
  -2  -1   1      218.42      227.00      9.78 o 
  -1  -1   1      292.67      362.29     23.53 o 
   0  -1   1     2216.00     2416.98     19.70 o 
   1  -1   1     1492.92     1794.81     64.46 o 
   2  -1   1      361.21      384.40      7.76 o 
   3  -1   1      667.02      704.98     58.34 o 
   4  -1   1      117.82      110.07      3.68 o 
   5  -1   1      253.01      249.30      5.94 o 
   6  -1   1       36.81       49.26      4.73 o 
   7  -1   1       42.73       39.76      4.80 o 
   8  -1   1       14.49       16.75      3.52 o 
   9  -1   1       38.75       46.46      5.92 o 
  10  -1   1        8.10        5.37      3.97 o 
 -10   0   1       10.85       11.69      3.68 o 
  -9   0   1       27.88       33.36      4.80 o 
  -8   0   1        0.37        2.23      1.90 o 
  -7   0   1      256.38      230.10      9.77 o 
  -6   0   1        0.23       -0.33      1.71 o 
  -5   0   1      423.14      379.50      9.96 o 
  -4   0   1       31.53       28.83      2.76 o 
  -3   0   1       86.00       68.08      3.14 o 
  -2   0   1     1625.92     1521.39     14.19 o 
  -1   0   1     1044.81     1114.79      9.77 o 
   0   0   1      207.22      216.84      3.35 o 
   1   0   1      103.88      126.92      7.45 o 
   2   0   1        5.84        8.00      1.05 o 
   3   0   1       43.85       33.51      2.71 o 
   4   0   1       59.60       49.26      3.30 o 
   5   0   1        9.43       13.09      3.59 o 
   6   0   1       89.42       87.81      5.77 o 
   7   0   1      171.95      167.46      8.84 o 
   8   0   1       16.92       13.74      3.75 o 
   9   0   1       15.75       17.42      4.66 o 
  10   0   1        3.94       12.40      5.73 o 
 -10   1   1        0.68        5.58      2.97 o 
  -9   1   1       67.20       75.57      6.58 o 
  -8   1   1       14.30       15.28      2.80 o 
  -7   1   1       54.00       51.12      4.80 o 
  -6   1   1        4.80        3.33      2.07 o 
  -5   1   1      138.96      131.79      4.04 o 
  -4   1   1      210.14      198.02      4.32 o 
  -3   1   1      577.46      553.48      6.01 o 
  -2   1   1      215.54      231.58      3.09 o 
  -1   1   1      297.16      360.40      4.68 o 
   0   1   1     2222.06     2617.27     65.61 o 
   1   1   1     1505.57     1750.63     15.80 o 
   2   1   1      351.10      344.97      6.75 o 
   3   1   1      662.60      688.14     11.43 o 
   4   1   1      119.48      101.47      5.09 o 
   5   1   1      250.70      239.82      8.53 o 
   6   1   1       35.97       39.88      4.40 o 
   7   1   1       42.18       39.09      4.82 o 
   8   1   1       14.54       13.21      3.26 o 
   9   1   1       38.43       47.74      6.63 o 
  10   1   1        7.90       14.80      5.89 o 
 -10   2   1       14.54       16.04      5.13 o 
  -9   2   1        1.64        3.80      3.26 o 
  -8   2   1       31.49       29.61      4.32 o 
  -7   2   1       65.88       61.31      5.35 o 
  -6   2   1      101.50       89.16      5.85 o 
  -5   2   1      186.44      169.15      7.32 o 
  -4   2   1       86.36       86.55      2.16 o 
  -3   2   1       28.87       33.86      3.30 o 
  -2   2   1      139.10      147.69      2.52 o 
  -1   2   1      127.01      125.10      3.22 o 
   0   2   1      284.05      291.55      7.18 o 
   1   2   1     2465.90     2676.06     33.27 o 
   2   2   1       27.23       26.47      2.66 o 
   3   2   1      156.34      161.54      6.18 o 
   4   2   1       23.58       22.39      2.95 o 
   5   2   1      186.49      165.82      7.15 o 
   6   2   1      127.80      105.15      6.42 o 
   7   2   1      144.09      137.57      7.87 o 
   8   2   1       17.62       17.92      3.71 o 
   9   2   1       41.27       47.24      6.13 o 
  -9   3   1       57.01       59.00      6.73 o 
  -8   3   1        5.46        3.71      2.52 o 
  -7   3   1       42.74       40.66      4.59 o 
  -6   3   1       19.82       16.16      3.09 o 
  -5   3   1      219.65      212.02      9.17 o 
  -4   3   1        0.41       -0.33      1.97 o 
  -3   3   1      369.37      376.29     11.07 o 
  -2   3   1        6.90       10.27      2.50 o 
  -1   3   1       86.41       87.46      7.98 o 
   0   3   1      450.73      483.62     11.25 o 
   1   3   1       83.65       86.72      3.33 o 
   2   3   1      111.77      100.88      5.18 o 
   3   3   1      509.29      536.41     12.78 o 
   4   3   1      104.61      102.04      6.06 o 
   5   3   1      213.67      205.65      8.72 o 
   6   3   1       76.55       64.66      5.30 o 
   7   3   1        3.41        0.83      2.04 o 
   8   3   1        5.09        5.37      2.80 o 
   9   3   1        3.90        4.54      4.13 o 
  -9   4   1       14.52       20.94      5.54 o 
  -8   4   1        8.58        8.86      3.56 o 
  -7   4   1        2.17        3.56      2.33 o 
  -6   4   1        2.79        1.00      1.81 o 
  -5   4   1      150.31      133.62      7.79 o 
  -4   4   1       35.55       34.12      3.99 o 
  -3   4   1       62.33       66.04      5.42 o 
  -2   4   1        5.92        8.57      1.88 o 
  -1   4   1      204.05      200.35      5.65 o 
   0   4   1      103.21      104.26      4.16 o 
   1   4   1      108.84      104.48      4.72 o 
   2   4   1       43.97       49.23      3.32 o 
   3   4   1      138.21      137.26      7.37 o 
   4   4   1      165.92      142.96      7.56 o 
   5   4   1      170.34      152.30      8.17 o 
   7   4   1       10.61       13.85      3.54 o 
   8   4   1       13.38       13.88      4.21 o 
  -8   5   1        9.69        8.44      4.28 o 
  -7   5   1        2.35        3.87      3.07 o 
  -6   5   1       22.82       18.82      3.75 o 
  -5   5   1       26.70       24.55      4.02 o 
  -4   5   1      141.26      139.11      8.53 o 
  -3   5   1      267.49      265.30     11.74 o 
  -2   5   1       30.85       28.81      2.74 o 
  -1   5   1       15.85       20.31      2.44 o 
   0   5   1       29.17       28.26      2.89 o 
   1   5   1       29.82       33.09      2.83 o 
   2   5   1       29.34       30.98      2.85 o 
   3   5   1       34.12       33.48      3.92 o 
   4   5   1       34.80       38.83      4.73 o 
   5   5   1      117.55      112.54      7.72 o 
   6   5   1        9.79       12.38      3.54 o 
   7   5   1        6.56        3.40      3.14 o 
   8   5   1        3.91        6.53      4.37 o 
  -7   6   1        4.83        4.21      4.68 o 
  -6   6   1        9.72       15.83      4.32 o 
  -5   6   1        8.81       14.57      3.66 o 
  -4   6   1       48.52       39.26      5.61 o 
  -3   6   1        3.33        2.97      2.57 o 
  -2   6   1       50.80       51.73      3.75 o 
  -1   6   1       14.94       14.20      2.38 o 
   0   6   1        7.88        7.80      1.86 o 
   1   6   1        4.53        3.29      1.70 o 
   2   6   1       33.58       38.64      3.46 o 
   3   6   1        2.09        3.73      2.54 o 
   4   6   1        1.13        1.54      2.50 o 
   5   6   1        9.53        9.43      3.52 o 
   6   6   1        3.56        5.68      4.28 o 
   7   6   1        1.43        1.43      4.40 o 
  -5   7   1        1.11        1.00      5.25 o 
  -4   7   1       20.25       29.75      5.89 o 
  -3   7   1        2.24        0.95      3.16 o 
  -2   7   1       51.68       49.36      6.13 o 
  -1   7   1       13.62       15.47      2.71 o 
   0   7   1        6.29        7.04      2.20 o 
   1   7   1       11.79       11.49      2.67 o 
   2   7   1        5.47        6.89      2.34 o 
   3   7   1       15.34       14.12      4.06 o 
   4   7   1        2.78        3.75      4.02 o 
   5   7   1        7.66       11.05      6.06 o 
  -3   8   1        3.20        3.52      5.80 o 
  -2   8   1        3.12        5.92      5.35 o 
  -1   8   1        3.56        2.04      4.23 o 
   0   8   1       15.14       13.02      4.54 o 
   1   8   1        1.48       -1.21      3.78 o 
  -3  -7   2       37.00       30.63      3.33 o 
  -1  -7   2        2.25        3.33      2.45 o 
   0  -7   2       20.61       22.08      3.97 o 
   1  -7   2        8.68        8.77      2.90 o 
   2  -7   2       32.20       36.81      4.92 o 
   3  -7   2        0.53        0.71      1.76 o 
   4  -7   2       22.79       22.78      4.79 o 
   5  -7   2       69.38       56.89     19.59 o 
  -7  -6   2        5.42        7.30      2.80 o 
  -6  -6   2       13.35       18.30      3.26 o 
  -5  -6   2        0.19        0.88      2.02 o 
  -3  -6   2       20.38       18.92      2.02 o 
  -1  -6   2       58.81       40.83      3.54 o 
   0  -6   2       19.61       19.15      3.40 o 
   1  -6   2       17.05       16.16      3.14 o 
   2  -6   2       44.04       61.83      6.27 o 
   3  -6   2        2.82        3.56      0.81 o 
   4  -6   2       11.65       14.00      1.63 o 
   5  -6   2        1.52        2.65      1.63 o 
   6  -6   2       22.44       19.83      3.28 o 
  -8  -5   2        4.18        1.54      2.40 o 
  -7  -5   2       11.05        7.96      2.77 o 
  -6  -5   2        0.31        0.52      1.03 o 
  -5  -5   2       47.79       51.53      8.74 o 
  -4  -5   2        3.02        4.07      0.85 o 
  -3  -5   2       63.08       63.75      5.77 o 
  -2  -5   2      141.90      145.43      6.99 o 
  -1  -5   2       97.78       94.72      5.54 o 
   0  -5   2       14.66       14.18      1.58 o 
   1  -5   2        1.52        2.71      1.69 o 
   2  -5   2        2.23        4.18      1.85 o 
   3  -5   2      108.67       90.99     22.99 o 
   4  -5   2       61.98       55.26      3.71 o 
   5  -5   2       16.33       18.86      2.29 o 
   6  -5   2       16.65       15.33      3.03 o 
   7  -5   2       11.67       12.61      3.17 o 
  -9  -4   2        2.64        1.43      2.88 o 
  -8  -4   2        2.05        0.62      2.40 o 
  -7  -4   2       32.77       34.98      4.18 o 
  -6  -4   2       49.62       50.45      3.22 o 
  -5  -4   2       26.36       27.15      2.34 o 
  -4  -4   2      427.79      459.29      8.44 o 
  -3  -4   2       61.84       66.63      2.99 o 
  -2  -4   2       33.71       29.80      3.27 o 
  -1  -4   2      148.50      152.56      6.01 o 
   0  -4   2      243.36      240.46      5.18 o 
   1  -4   2      428.31      456.38      7.49 o 
   2  -4   2       43.25       41.80      4.37 o 
   3  -4   2       51.58       44.94      2.78 o 
   4  -4   2        2.32        2.90      0.88 o 
   5  -4   2       35.50       40.75      3.01 o 
   6  -4   2       87.92       85.67      4.56 o 
   7  -4   2        8.85        8.95      1.91 o 
   8  -4   2        0.05       -1.87      1.87 o 
  -9  -3   2       16.26       14.21      3.99 o 
  -8  -3   2       32.94       39.83      4.94 o 
  -7  -3   2      158.57      144.72      7.56 o 
  -6  -3   2       54.72       51.69      4.47 o 
  -5  -3   2       41.57       38.97      2.57 o 
  -4  -3   2       76.77       70.61      3.03 o 
  -3  -3   2      300.52      288.95      5.37 o 
  -2  -3   2      691.19      732.15      8.43 o 
  -1  -3   2      139.38      128.56      4.44 o 
   0  -3   2      439.75      474.80     15.04 o 
   1  -3   2      423.34      461.99      6.49 o 
   2  -3   2      200.21      237.17      6.97 o 
   3  -3   2       81.81       78.24      4.99 o 
   4  -3   2       62.74       63.10      4.12 o 
   5  -3   2        9.41        9.42      1.48 o 
   6  -3   2      136.36      144.14      5.55 o 
   7  -3   2       17.45       12.70      1.87 o 
   8  -3   2        2.67        7.27      3.23 o 
   9  -3   2       31.23       36.31      6.30 o 
 -10  -2   2        6.72       10.79      3.94 o 
  -9  -2   2       28.77       30.04      3.42 o 
  -8  -2   2       35.57       40.28      4.80 o 
  -7  -2   2        9.06        6.73      2.54 o 
  -6  -2   2      138.96      153.70      7.18 o 
  -5  -2   2      282.23      237.30      7.63 o 
  -4  -2   2      199.58      174.10      4.18 o 
  -3  -2   2      129.39      154.67      9.71 o 
  -2  -2   2        1.36        0.37      0.67 o 
  -1  -2   2      583.17      629.39     19.58 o 
   0  -2   2     1363.73     1508.77     32.29 o 
   1  -2   2      407.94      461.84      9.01 o 
   2  -2   2      291.13      274.10     13.32 o 
   3  -2   2      289.14      306.72      4.19 o 
   4  -2   2       15.12       20.37      2.08 o 
   5  -2   2       60.26       58.95      3.22 o 
   6  -2   2      125.11      124.32     11.61 o 
   7  -2   2      186.05      200.27      6.99 o 
   8  -2   2        1.66        3.45      2.97 o 
   9  -2   2        4.11        3.02      3.94 o 
 -10  -1   2       14.29       23.67      4.73 o 
  -9  -1   2        1.27        3.28      2.52 o 
  -8  -1   2       89.67       89.37      4.78 o 
  -7  -1   2       46.58       47.27      4.68 o 
  -6  -1   2      162.59      149.04      6.82 o 
  -5  -1   2       86.71       87.64      4.99 o 
  -4  -1   2      933.02      926.87     13.55 o 
  -3  -1   2       22.00       24.21      2.02 o 
  -2  -1   2     1156.73     1175.94     27.26 o 
  -1  -1   2       56.36       54.04      1.35 o 
   0  -1   2     4969.39     5535.23     38.00 o 
   1  -1   2     1506.58     1574.69     10.84 o 
   2  -1   2     3468.66     3774.76     80.78 o 
   3  -1   2      514.89      560.15      5.87 o 
   4  -1   2       89.62       72.72      5.98 o 
   5  -1   2       20.66       16.83      1.77 o 
   6  -1   2      241.53      234.14      9.53 o 
   7  -1   2       36.84       37.40      4.97 o 
   8  -1   2       50.87       58.01      7.18 o 
   9  -1   2        1.89        3.07      3.97 o 
 -10   0   2        2.44        6.25      2.47 o 
  -9   0   2        7.14       11.43      2.80 o 
  -8   0   2       15.29       18.13      3.21 o 
  -7   0   2        7.39        5.42      1.88 o 
  -6   0   2       33.64       26.09      2.40 o 
  -5   0   2      381.21      366.29     15.28 o 
  -4   0   2       74.47       67.18      2.88 o 
  -3   0   2       69.64       87.12      2.80 o 
  -2   0   2      239.90      249.02      5.30 o 
  -1   0   2      693.96      679.18      5.68 o 
   0   0   2       89.99       75.31      1.57 o 
   1   0   2     5865.85     5168.45    132.40 o 
   2   0   2       58.50       52.55      2.57 o 
   3   0   2      286.83      295.41      4.11 o 
   4   0   2        5.62        5.39      2.42 o 
   5   0   2       21.03       17.97      3.30 o 
   6   0   2       71.05       74.88      5.92 o 
   7   0   2       50.46       44.91      5.04 o 
   8   0   2       31.42       33.08      5.25 o 
   9   0   2       35.88       36.86      6.34 o 
 -10   1   2       13.98       16.82      3.64 o 
  -9   1   2        1.37        5.56      2.04 o 
  -8   1   2       88.72       82.84      6.18 o 
  -7   1   2       43.95       36.93      4.04 o 
  -6   1   2      163.80      146.24      4.47 o 
  -5   1   2       86.34       89.35      3.30 o 
  -4   1   2      941.61      972.90      9.62 o 
  -3   1   2       21.97       25.83      1.52 o 
  -2   1   2     1143.72     1264.76     11.12 o 
  -1   1   2       49.84       36.22      7.30 o 
   0   1   2     4985.74     5554.50     35.65 o 
   1   1   2     1509.67     1673.66     83.23 o 
   2   1   2     3466.35     3720.21     37.27 o 
   3   1   2      500.71      519.35      9.70 o 
   4   1   2       86.40       72.95      4.47 o 
   5   1   2       23.45       22.65      3.37 o 
   6   1   2      243.08      229.67      9.53 o 
   7   1   2       37.09       38.85      4.80 o 
   8   1   2       50.65       58.65      6.46 o 
   9   1   2        1.85        4.28      3.99 o 
 -10   2   2        6.34       12.00      3.54 o 
  -9   2   2       28.29       26.42      3.99 o 
  -8   2   2       35.44       31.44      3.75 o 
  -7   2   2       10.02       10.38      2.28 o 
  -6   2   2      136.20      133.29      7.06 o 
  -5   2   2      281.73      247.85      8.89 o 
  -4   2   2      199.14      182.76      3.47 o 
  -3   2   2      128.23      142.60      3.02 o 
  -2   2   2        1.44        1.05      0.88 o 
  -1   2   2      594.41      642.98      8.10 o 
   0   2   2     1351.68     1488.58     35.53 o 
   1   2   2      422.72      450.29      5.58 o 
   2   2   2      291.99      293.72      7.37 o 
   3   2   2      290.55      297.76      8.15 o 
   4   2   2       14.96       17.47      2.83 o 
   5   2   2       58.60       54.61      4.49 o 
   6   2   2      120.32      111.95      6.82 o 
   7   2   2      190.12      192.72      9.60 o 
   8   2   2        1.44        4.87      2.95 o 
   9   2   2        4.37        5.96      3.92 o 
  -9   3   2       15.44       12.24      3.87 o 
  -8   3   2       33.86       32.46      4.54 o 
  -7   3   2      156.29      125.28      7.68 o 
  -6   3   2       56.10       45.17      4.75 o 
  -5   3   2       42.43       37.07      4.04 o 
  -4   3   2       74.82       57.94      4.75 o 
  -3   3   2      304.70      289.80      4.35 o 
  -2   3   2      691.64      677.14      7.89 o 
  -1   3   2      135.04      138.83      4.05 o 
   0   3   2      445.09      476.05      9.81 o 
   1   3   2      424.04      259.49    240.76 o 
   2   3   2      205.60      229.60      7.65 o 
   3   3   2       83.26       87.33      5.25 o 
   4   3   2       61.92       57.67      4.61 o 
   5   3   2        8.96       10.41      2.57 o 
   6   3   2      137.89      133.74      7.72 o 
   7   3   2       17.88       14.47      3.35 o 
   8   3   2        2.68        3.35      3.02 o 
   9   3   2       30.45       36.45      6.51 o 
  -9   4   2        2.57        4.80      4.21 o 
  -8   4   2        2.24        1.64      2.78 o 
  -7   4   2       32.80       36.60      4.80 o 
  -6   4   2       47.67       41.35      4.80 o 
  -5   4   2       28.51       24.26      3.71 o 
  -4   4   2      427.58      420.21     13.83 o 
  -3   4   2       60.33       61.83      5.25 o 
  -2   4   2       33.23       38.73      4.63 o 
  -1   4   2      152.63       80.38     74.65 o 
   0   4   2      242.96      158.80    130.53 o 
   1   4   2      438.07      456.28      8.68 o 
   2   4   2       41.03       42.55      3.02 o 
   3   4   2       53.39       50.02      4.73 o 
   4   4   2        2.29        2.00      1.85 o 
   5   4   2       36.63       34.58      4.21 o 
   6   4   2       87.49       89.09      6.84 o 
   7   4   2        8.16       10.41      3.23 o 
   8   4   2        0.07        2.42      3.35 o 
  -8   5   2        4.04        5.54      4.16 o 
  -7   5   2       10.92        6.18      3.14 o 
  -6   5   2        0.31       -0.26      2.11 o 
  -5   5   2       47.21       50.83      5.77 o 
  -4   5   2        3.30        1.38      2.04 o 
  -3   5   2       61.51       72.50      6.63 o 
  -2   5   2      146.87      152.28      5.63 o 
  -1   5   2       97.48       93.28      4.45 o 
   0   5   2       13.96       16.22      2.13 o 
   1   5   2        1.55        2.40      1.50 o 
   2   5   2        2.01        4.35      1.70 o 
   3   5   2      109.85      100.71      6.75 o 
   4   5   2       64.15       59.08      5.47 o 
   5   5   2       15.60       15.57      3.47 o 
   6   5   2       16.07       14.42      3.42 o 
   7   5   2       11.90       10.62      4.23 o 
  -7   6   2        5.53        8.39      4.97 o 
  -6   6   2       12.78       15.49      4.73 o 
  -5   6   2        0.29        0.36      2.83 o 
  -4   6   2        2.08        2.19      2.85 o 
  -3   6   2       20.67       28.54      4.68 o 
  -2   6   2       31.75       37.74      5.37 o 
  -1   6   2       60.02       61.89      4.00 o 
   0   6   2       18.96       17.07      2.39 o 
   1   6   2       17.43       15.58      2.36 o 
   2   6   2       44.45       46.45      3.74 o 
   3   6   2        2.67        0.97      2.47 o 
   4   6   2       11.45       10.62      3.14 o 
   5   6   2        1.53        2.95      2.80 o 
   6   6   2       22.54       26.02      5.51 o 
  -5   7   2       11.10       12.26      5.32 o 
  -4   7   2        7.48        5.94      4.13 o 
  -3   7   2       37.39       49.24      6.61 o 
  -2   7   2       21.95       29.54      5.23 o 
  -1   7   2        2.07        1.57      2.47 o 
   0   7   2       20.41       19.15      4.02 o 
   1   7   2        8.63        9.05      3.21 o 
   2   7   2       32.25       31.08      5.20 o 
  -2   8   2        3.96        4.71      5.01 o 
  -1   8   2        0.30        0.43      3.87 o 
   0   8   2        0.42       -0.36      3.66 o 
   1   8   2        8.94        7.72      4.94 o 
   1  -8   3        4.74        7.06      3.37 o 
  -5  -7   3        3.88        4.21      1.50 o 
  -4  -7   3        1.20        2.64      1.69 o 
  -3  -7   3        2.01        2.52      1.43 o 
  -1  -7   3        7.61        5.44      2.31 o 
   0  -7   3        4.85       11.74      3.35 o 
   1  -7   3        2.12        5.49      2.40 o 
   2  -7   3        3.94        8.74      2.95 o 
   3  -7   3        3.13        6.44      2.47 o 
   4  -7   3       40.03       37.42     11.04 o 
  -7  -6   3        0.98        2.45      2.54 o 
  -6  -6   3        4.67        4.06      1.95 o 
  -5  -6   3        0.05        0.81      1.50 o 
  -4  -6   3       44.97       35.62      3.99 o 
  -3  -6   3       75.02       60.36      4.90 o 
  -2  -6   3       97.41       78.75      5.47 o 
   0  -6   3       25.06       29.59      4.35 o 
   1  -6   3        4.60        4.06      2.33 o 
   2  -6   3        9.70       11.00      2.95 o 
   3  -6   3       11.32       10.02      1.28 o 
   4  -6   3        5.82        5.72      1.34 o 
   5  -6   3       24.68       19.12      3.53 o 
   6  -6   3        0.26        1.85      1.33 o 
  -8  -5   3       12.63       13.57      4.82 o 
  -7  -5   3        1.83        1.92      2.76 o 
  -6  -5   3       13.17       13.52      2.59 o 
  -5  -5   3        4.51        4.12      1.15 o 
  -4  -5   3       30.93       31.33      2.26 o 
  -3  -5   3       17.11       17.36      1.96 o 
  -2  -5   3      285.54      219.91      5.47 o 
  -1  -5   3       46.34       38.02      3.92 o 
   0  -5   3        1.84        1.76      1.19 o 
   1  -5   3        3.20        6.80      2.04 o 
   2  -5   3       25.97       31.96      4.09 o 
   3  -5   3       75.65       53.36      9.58 o 
   4  -5   3       10.94       14.96      1.80 o 
   5  -5   3        5.29        3.38      1.25 o 
   6  -5   3       15.20       16.35      2.33 o 
   7  -5   3        5.45        6.40      3.21 o 
  -9  -4   3       25.04       28.42      3.73 o 
  -8  -4   3       27.55       31.75      3.47 o 
  -7  -4   3       57.48       60.05      5.13 o 
  -6  -4   3       36.75       33.96      3.47 o 
  -5  -4   3       38.33       36.34      2.42 o 
  -4  -4   3      152.68      139.93     14.78 o 
  -3  -4   3       40.25       36.13      7.02 o 
  -2  -4   3       83.27       80.48      4.57 o 
  -1  -4   3      233.54      234.97      5.21 o 
   0  -4   3        0.23        1.46      1.11 o 
   1  -4   3       16.96       17.51      1.76 o 
   2  -4   3      151.29      155.63      8.15 o 
   3  -4   3       79.45       69.51      3.52 o 
   4  -4   3       10.86        9.70      1.37 o 
   5  -4   3       72.33       73.46      4.52 o 
   6  -4   3       11.56        9.22      1.53 o 
   7  -4   3        3.06        6.55      1.74 o 
   8  -4   3       14.46       17.39      2.77 o 
  -9  -3   3       51.09       58.46      4.71 o 
  -8  -3   3      125.68      139.02      6.49 o 
  -7  -3   3        1.33        1.59      2.19 o 
  -6  -3   3       18.64       20.63      2.99 o 
  -5  -3   3        8.47        6.25      2.50 o 
  -4  -3   3      168.91      165.73     13.97 o 
  -3  -3   3      467.75      498.36     21.64 o 
  -2  -3   3       10.95       10.08      1.06 o 
  -1  -3   3      170.22      157.81      3.69 o 
   0  -3   3        4.55        2.69      0.97 o 
   1  -3   3       67.65       84.12      3.14 o 
   2  -3   3       14.71       21.51      1.50 o 
   3  -3   3       17.50       13.46      1.74 o 
   4  -3   3       83.52       85.30      7.27 o 
   5  -3   3       93.08       90.95      5.42 o 
   6  -3   3       16.89       15.72      2.13 o 
   7  -3   3        7.46        3.55      1.63 o 
   8  -3   3        9.47        6.75      2.33 o 
   9  -3   3        7.10        5.80      5.11 o 
 -10  -2   3        2.27        5.20      3.21 o 
  -9  -2   3        9.61       11.36      2.45 o 
  -8  -2   3        0.49        0.45      1.62 o 
  -7  -2   3      190.25      194.88      6.65 o 
  -6  -2   3       98.81       93.25      5.42 o 
  -5  -2   3       79.72       81.01      4.71 o 
  -4  -2   3       15.40       14.78      1.71 o 
  -3  -2   3     1606.22     1756.53     15.18 o 
  -2  -2   3      598.70      638.21      9.08 o 
  -1  -2   3     1088.76     1218.94     43.49 o 
   0  -2   3      448.43      538.26      5.22 o 
   1  -2   3      205.60      229.08      4.68 o 
   2  -2   3     1342.65     1457.47     21.76 o 
   3  -2   3      353.57      338.32     15.54 o 
   4  -2   3       92.92       77.30      3.62 o 
   5  -2   3       25.20       21.45      2.20 o 
   6  -2   3       94.47       88.82      7.43 o 
   7  -2   3       60.39       57.58      4.40 o 
   8  -2   3       23.43       25.50      5.30 o 
   9  -2   3        0.81       -0.76      4.04 o 
 -10  -1   3        1.59        5.30      2.92 o 
  -9  -1   3       28.35       29.63      4.37 o 
  -8  -1   3       22.73       23.81      2.71 o 
  -7  -1   3      135.33      143.15      5.44 o 
  -6  -1   3       14.57       14.40      2.07 o 
  -5  -1   3       24.30       20.60      2.04 o 
  -4  -1   3      131.42      152.42      4.82 o 
  -3  -1   3     1242.02     1407.63     22.96 o 
  -2  -1   3      900.48      968.86     12.74 o 
  -1  -1   3     1162.45     1190.41      9.05 o 
   0  -1   3       35.23       38.31      2.40 o 
   1  -1   3     2675.42     2728.02     17.06 o 
   2  -1   3       13.91       17.75      1.57 o 
   3  -1   3      626.63      643.90      8.60 o 
   4  -1   3      119.95      125.78      4.06 o 
   5  -1   3      198.45      190.75      5.58 o 
   6  -1   3       35.81       35.26      3.70 o 
   7  -1   3      116.26      118.27      8.34 o 
   8  -1   3       29.40       43.42      7.22 o 
   9  -1   3       26.68       29.92      6.23 o 
 -10   0   3        0.04        4.28      2.14 o 
  -9   0   3       11.01       13.07      3.11 o 
  -8   0   3       60.23       60.98      5.51 o 
  -7   0   3        0.05       -0.12      1.16 o 
  -6   0   3       12.72       11.50      1.76 o 
  -5   0   3      654.27      616.97     16.21 o 
  -4   0   3      215.21      214.51      4.82 o 
  -3   0   3      198.62      193.17      4.06 o 
  -2   0   3       23.07       24.90      1.57 o 
  -1   0   3      130.09      139.52      2.64 o 
   0   0   3      739.85      707.72      8.27 o 
   1   0   3     4444.12     3870.77    320.70 o 
   2   0   3      185.31      217.50      3.65 o 
   3   0   3     2045.24     2106.74     34.35 o 
   4   0   3       11.59        9.49      1.62 o 
   5   0   3        5.83        8.13      2.45 o 
   6   0   3       96.25      126.66      8.46 o 
   7   0   3        1.68        2.21      2.97 o 
   8   0   3       17.52       20.65      4.87 o 
   9   0   3       41.83       52.71      7.30 o 
 -10   1   3        1.66        8.10      2.40 o 
  -9   1   3       27.14       30.04      3.94 o 
  -8   1   3       23.84       20.89      3.14 o 
  -7   1   3      136.90      128.77      7.06 o 
  -6   1   3       13.68       13.33      1.81 o 
  -5   1   3       23.92       19.58      1.76 o 
  -4   1   3      133.83      159.48      3.92 o 
  -3   1   3     1226.15     1314.36     11.36 o 
  -2   1   3      896.86      929.87     13.62 o 
  -1   1   3     1158.89     1220.04     10.03 o 
   0   1   3       38.09       36.51      1.09 o 
   1   1   3     2677.53     2787.53     58.13 o 
   2   1   3       13.66       16.16      1.52 o 
   3   1   3      631.08      623.35      8.35 o 
   4   1   3      126.33      126.11      5.87 o 
   5   1   3      198.05      184.43      7.82 o 
   6   1   3       37.91       33.48      4.40 o 
   7   1   3      115.33      126.14      8.25 o 
   8   1   3       29.51       37.38      5.68 o 
   9   1   3       27.46       28.28      5.73 o 
 -10   2   3        2.40        7.82      3.11 o 
  -9   2   3        9.77       16.06      3.04 o 
  -8   2   3        0.52        3.68      1.28 o 
  -7   2   3      187.95      166.32      8.39 o 
  -6   2   3       99.14       84.65      5.75 o 
  -5   2   3       83.51       78.63      5.11 o 
  -4   2   3       12.77       12.21      1.47 o 
  -3   2   3     1595.13     1738.58     13.47 o 
  -2   2   3      598.97      687.24      7.94 o 
  -1   2   3     1076.48     1194.04     17.58 o 
   0   2   3      463.98      528.07      7.47 o 
   1   2   3      192.60      219.70      3.77 o 
   2   2   3     1353.55     1473.79     21.51 o 
   3   2   3      349.40      333.85      8.67 o 
   4   2   3       94.54       87.02      5.20 o 
   5   2   3       25.26       20.79      3.33 o 
   6   2   3       97.71       95.53      6.49 o 
   7   2   3       59.84       64.47      5.99 o 
   8   2   3       24.66       29.82      5.06 o 
   9   2   3        0.83        5.13      4.92 o 
  -9   3   3       50.08       50.64      5.56 o 
  -8   3   3      126.19      116.39      7.77 o 
  -7   3   3        1.09        2.83      1.45 o 
  -6   3   3       18.40       17.68      3.07 o 
  -5   3   3        8.89        3.56      1.83 o 
  -4   3   3      170.46      157.27      7.75 o 
  -3   3   3      458.69      510.06      7.08 o 
  -2   3   3       10.14        9.41      1.47 o 
  -1   3   3      164.15      150.11      3.25 o 
   0   3   3        3.98        3.20      1.05 o 
   1   3   3       67.13       78.36      2.68 o 
   2   3   3       14.91        4.63      1.57 o 
   3   3   3       19.29       22.79      3.11 o 
   4   3   3       81.77       75.78      5.35 o 
   5   3   3       93.39       92.04      6.06 o 
   6   3   3       17.57       19.13      3.45 o 
   7   3   3        7.78        8.34      3.04 o 
   8   3   3        9.33       12.48      3.85 o 
   9   3   3        7.44       12.07      5.20 o 
  -9   4   3       25.66       24.55      5.37 o 
  -8   4   3       27.03       30.39      4.99 o 
  -7   4   3       56.22       52.35      5.51 o 
  -6   4   3       37.87       36.17      4.56 o 
  -5   4   3       36.38       33.91      4.25 o 
  -4   4   3      153.89      153.80      8.84 o 
  -3   4   3       39.74       37.43      4.18 o 
  -2   4   3       82.49       88.52      6.20 o 
  -1   4   3      231.46      231.55      5.95 o 
   0   4   3        0.50        0.77      1.44 o 
   1   4   3       14.73       16.42      2.06 o 
   2   4   3      150.71       87.57     73.08 o 
   3   4   3       77.12       79.35      5.58 o 
   4   4   3       10.82       14.14      2.69 o 
   5   4   3       71.26       67.68      5.58 o 
   6   4   3       12.01       12.00      3.16 o 
   7   4   3        3.15        3.33      2.64 o 
   8   4   3       15.11       17.13      4.68 o 
  -8   5   3       12.64       15.14      4.68 o 
  -7   5   3        1.80        2.54      3.07 o 
  -6   5   3       12.54       11.50      3.30 o 
  -5   5   3        4.79        3.45      2.38 o 
  -4   5   3       32.02       35.19      4.71 o 
  -3   5   3       17.79       21.51      4.23 o 
  -2   5   3      283.61      275.47     11.72 o 
  -1   5   3       43.82       41.02      3.08 o 
   0   5   3        1.66        2.61      1.94 o 
   1   5   3        3.26        3.36      1.68 o 
   2   5   3       26.52       21.26      3.93 o 
   3   5   3       74.92       60.41      5.28 o 
   4   5   3       10.94       12.26      3.09 o 
   5   5   3        4.75        3.14      2.59 o 
   6   5   3       15.31       21.70      4.18 o 
   7   5   3        5.58        6.75      3.85 o 
  -7   6   3        0.92        2.14      4.49 o 
  -6   6   3        5.04        5.23      3.35 o 
  -5   6   3        0.01        0.52      2.66 o 
  -4   6   3       43.92       41.87      6.08 o 
  -3   6   3       76.04       87.07      7.82 o 
  -2   6   3       97.13      111.88      8.79 o 
  -1   6   3       58.33       56.91      6.20 o 
   0   6   3       24.90       23.07      4.11 o 
   1   6   3        4.19        4.54      2.76 o 
   2   6   3        9.56       11.48      3.52 o 
  -5   7   3        3.93        2.83      4.75 o 
  -4   7   3        1.30        0.52      3.94 o 
  -3   7   3        1.91        0.57      3.64 o 
  -2   7   3       11.96       14.73      4.23 o 
  -1   7   3        7.43       10.79      3.66 o 
   0   7   3        4.99        7.44      3.30 o 
   1   7   3        2.16        5.66      3.40 o 
   2   7   3        3.96        5.99      3.42 o 
  -2   8   3        1.02       -0.19      4.63 o 
  -1   8   3        3.76        2.04      4.44 o 
   0   8   3        2.69        4.32      4.75 o 
   1   8   3        4.79        2.83      5.09 o 
  -1  -8   4        8.94       13.07      3.64 o 
   0  -8   4        2.84        6.30      3.07 o 
  -5  -7   4        6.58        8.29      2.40 o 
  -4  -7   4       16.92       13.85      2.73 o 
  -3  -7   4        8.96        7.34      1.85 o 
  -1  -7   4       13.61       16.94      3.64 o 
   0  -7   4        0.37        3.04      2.16 o 
   1  -7   4       15.37       20.46      3.83 o 
   2  -7   4        6.53        8.13      2.97 o 
   3  -7   4        3.94        2.92      2.07 o 
   4  -7   4       14.43       14.81      4.78 o 
  -7  -6   4       11.24       11.98      3.64 o 
  -6  -6   4        7.99       12.26      2.92 o 
  -5  -6   4       31.35       31.99      4.16 o 
  -4  -6   4       10.72        9.15      2.28 o 
  -3  -6   4       48.27       44.75      4.47 o 
  -2  -6   4       54.99       50.33      4.30 o 
   0  -6   4       10.20       10.91      2.99 o 
   1  -6   4       17.03       23.67      3.97 o 
   2  -6   4       33.87       43.42      5.68 o 
   3  -6   4       52.30       40.25      7.30 o 
   4  -6   4       11.30        8.33      1.40 o 
   5  -6   4       10.22       10.76      1.65 o 
   6  -6   4        9.00        7.13      3.61 o 
  -8  -5   4       19.85       20.32      5.63 o 
  -7  -5   4       11.40       11.53      3.02 o 
  -6  -5   4       29.54       31.25      4.13 o 
  -5  -5   4        0.92        2.61      1.54 o 
  -4  -5   4       49.66       51.69      5.11 o 
  -3  -5   4      119.16      112.54      6.96 o 
  -2  -5   4      233.07      193.22      8.13 o 
  -1  -5   4       85.24       75.31      5.01 o 
   0  -5   4       60.55       51.09      3.21 o 
   1  -5   4       12.39       15.04      2.88 o 
   2  -5   4       15.02       15.57      3.11 o 
   3  -5   4        1.87        2.51      0.87 o 
   4  -5   4       43.68       43.03      3.14 o 
   5  -5   4       26.74       22.18      3.10 o 
   6  -5   4       14.01       17.56      2.27 o 
   7  -5   4        2.15        1.10      1.75 o 
  -9  -4   4        2.80        0.67      4.92 o 
  -8  -4   4        1.68        4.78      3.75 o 
  -7  -4   4       38.30       29.04      4.73 o 
  -6  -4   4       19.40       18.25      2.23 o 
  -5  -4   4       77.25       75.16      3.78 o 
  -4  -4   4       50.32       50.57      2.42 o 
  -3  -4   4       55.25       55.96      3.02 o 
  -2  -4   4      105.89       97.51      6.68 o 
  -1  -4   4        5.64        2.33      1.71 o 
   0  -4   4       76.34       72.91      4.16 o 
   1  -4   4       45.72       48.12      2.76 o 
   2  -4   4       61.51       63.71      5.32 o 
   3  -4   4       21.25       23.35      2.07 o 
   4  -4   4      109.90      106.36     10.63 o 
   5  -4   4       15.44       15.42      1.92 o 
   6  -4   4        0.40        2.73      1.18 o 
   7  -4   4        2.37        2.79      1.78 o 
   8  -4   4       13.21       10.86      2.93 o 
  -9  -3   4       12.73       15.35      2.92 o 
  -8  -3   4       27.50       27.76      3.18 o 
  -7  -3   4       47.86       48.50      3.56 o 
  -6  -3   4       46.32       44.34      3.18 o 
  -5  -3   4        3.43        2.83      1.45 o 
  -4  -3   4        4.47        6.15      1.38 o 
  -3  -3   4        1.61       -0.33      0.88 o 
  -2  -3   4      216.69      209.36     13.40 o 
  -1  -3   4      281.22      293.96      9.89 o 
   0  -3   4      367.08      441.59      9.89 o 
   1  -3   4       98.73      123.67      4.02 o 
   2  -3   4      282.44      326.72      5.49 o 
   3  -3   4      111.36      108.99      4.56 o 
   4  -3   4       96.14       91.21      4.19 o 
   5  -3   4       18.63       20.40      2.35 o 
   6  -3   4      124.89      119.35      5.44 o 
   7  -3   4       30.08       29.14      3.23 o 
   8  -3   4        4.10        5.18      2.44 o 
 -10  -2   4       10.04       16.82      3.90 o 
  -9  -2   4       11.39       11.43      2.35 o 
  -8  -2   4       11.09       14.90      2.50 o 
  -7  -2   4        9.27        7.34      1.85 o 
  -6  -2   4       14.78       15.30      2.28 o 
  -5  -2   4       70.53       77.09      3.73 o 
  -4  -2   4      339.32      334.35      6.82 o 
  -3  -2   4      177.06      169.24      3.85 o 
  -2  -2   4       94.37       88.35      2.52 o 
  -1  -2   4      361.18      349.06      4.42 o 
   0  -2   4      427.98      445.73      8.98 o 
   1  -2   4      406.54      392.29      6.42 o 
   2  -2   4     1198.37     1222.34     36.69 o 
   3  -2   4      223.87      236.39      4.59 o 
   4  -2   4      133.90      134.42      7.94 o 
   5  -2   4        9.16       11.89      1.84 o 
   6  -2   4       21.88       20.08      2.48 o 
   7  -2   4       30.39       29.87      3.15 o 
   8  -2   4       69.72       69.91      7.77 o 
   9  -2   4       22.26       26.95      6.73 o 
 -10  -1   4        1.02        6.30      2.54 o 
  -9  -1   4        6.52       10.08      2.57 o 
  -8  -1   4       13.80       15.95      2.28 o 
  -7  -1   4      162.64      150.54      5.56 o 
  -6  -1   4       73.79       73.31      3.66 o 
  -5  -1   4       35.98       36.62      2.57 o 
  -4  -1   4       63.72       59.00      2.83 o 
  -3  -1   4     1316.10     1381.20     22.55 o 
  -2  -1   4      148.96      159.03      3.18 o 
  -1  -1   4     1151.04     1248.75     16.04 o 
   0  -1   4      169.77      160.66      5.06 o 
   1  -1   4       40.40       40.70      1.84 o 
   2  -1   4      475.70      468.25     21.27 o 
   3  -1   4     1022.74     1071.92     32.85 o 
   4  -1   4       27.34       27.57      1.89 o 
   5  -1   4       14.92       14.21      1.97 o 
   6  -1   4      103.01      103.29     11.29 o 
   7  -1   4       42.24       50.12      6.18 o 
   8  -1   4       21.26       20.60      5.16 o 
   9  -1   4       29.45       32.39      6.73 o 
 -10   0   4        0.96        6.01      2.59 o 
  -9   0   4        1.31        4.87      1.71 o 
  -8   0   4      106.54       99.66      6.75 o 
  -7   0   4        1.80        2.11      1.16 o 
  -6   0   4      163.03      159.07      5.13 o 
  -5   0   4        5.38        4.18      1.43 o 
  -4   0   4     1492.82     1534.29     13.71 o 
  -3   0   4        4.02        4.16      1.12 o 
  -2   0   4      212.88      235.28      4.28 o 
  -1   0   4      555.99      623.53      8.20 o 
   0   0   4      426.96      435.09      5.20 o 
   1   0   4      371.31      297.23     29.61 o 
   2   0   4     2470.50     2570.84     53.92 o 
   3   0   4       42.88       45.23      1.93 o 
   4   0   4        7.25        9.49      1.40 o 
   5   0   4        0.00        1.97      2.95 o 
   6   0   4       39.91       36.83      4.97 o 
   7   0   4      110.27      112.97      8.01 o 
   8   0   4       37.08       44.91      6.27 o 
   9   0   4        0.37        4.35      4.94 o 
  -9   1   4        6.89        6.56      2.16 o 
  -8   1   4       14.64       15.59      2.73 o 
  -7   1   4      160.89      138.80      7.53 o 
  -6   1   4       75.68       69.75      3.21 o 
  -5   1   4       37.33       37.33      2.35 o 
  -4   1   4       62.71       51.14      2.42 o 
  -3   1   4     1325.00     1461.76     19.65 o 
  -2   1   4      141.01      144.96      3.59 o 
  -1   1   4     1169.44     1245.52     11.05 o 
   0   1   4      169.16      156.42      1.81 o 
   1   1   4       41.27       42.41      2.82 o 
   2   1   4      478.17      321.98    172.45 o 
   3   1   4     1023.57     1051.40     15.26 o 
   4   1   4       26.04       22.52      2.25 o 
   5   1   4       13.18       15.40      3.33 o 
   6   1   4      100.19      104.30      7.01 o 
   7   1   4       41.89       41.16      5.35 o 
   8   1   4       21.21       26.57      5.25 o 
   9   1   4       29.76       37.05      6.65 o 
 -10   2   4       10.06       15.37      3.26 o 
  -9   2   4       10.92       14.26      2.85 o 
  -8   2   4       11.47       15.18      2.59 o 
  -7   2   4        9.77        7.20      2.07 o 
  -6   2   4       15.51       15.76      2.69 o 
  -5   2   4       69.19       69.41      5.16 o 
  -4   2   4      345.40      338.80      5.96 o 
  -3   2   4      185.44      190.25      4.42 o 
  -2   2   4       95.72       94.84      3.18 o 
  -1   2   4      363.50      383.66      6.27 o 
   0   2   4      423.50      417.44     15.60 o 
   1   2   4      403.93      411.67      5.60 o 
   2   2   4     1215.21     1244.53     70.19 o 
   3   2   4      215.47      232.13      5.74 o 
   4   2   4      130.71      130.60      6.46 o 
   5   2   4        8.94       11.05      3.02 o 
   6   2   4       20.79       23.22      3.92 o 
   7   2   4       29.09       30.46      4.56 o 
   8   2   4       70.49       67.18      7.03 o 
   9   2   4       21.63       26.16      6.25 o 
  -9   3   4       13.38       18.37      3.54 o 
  -8   3   4       25.87       22.88      3.42 o 
  -7   3   4       50.62       57.17      5.35 o 
  -6   3   4       47.25       43.87      4.49 o 
  -5   3   4        3.31        2.52      1.31 o 
  -4   3   4        4.89        4.06      1.47 o 
  -3   3   4        2.08        1.62      1.14 o 
  -2   3   4      218.27      237.04      5.68 o 
  -1   3   4      290.66      296.20      4.43 o 
   0   3   4      360.28      401.00      7.74 o 
   1   3   4       99.99      115.98      3.26 o 
   2   3   4      281.89      308.93      6.60 o 
   4   3   4       92.81       91.20      5.77 o 
   5   3   4       18.90       19.87      3.33 o 
   6   3   4      122.04      125.02      7.65 o 
   7   3   4       30.57       35.55      4.80 o 
   8   3   4        3.96        7.06      3.75 o 
  -9   4   4        2.74        3.45      2.76 o 
  -8   4   4        1.50        3.14      2.11 o 
  -7   4   4       39.29       32.25      4.35 o 
  -6   4   4       18.60       19.94      3.56 o 
  -5   4   4       77.81       79.39      6.56 o 
  -4   4   4       53.80       51.38      5.13 o 
  -3   4   4       53.17       44.30      4.71 o 
  -2   4   4      107.04      102.59      4.04 o 
  -1   4   4        5.38        3.58      1.12 o 
   0   4   4       74.80       78.80      2.91 o 
   1   4   4       46.04       45.88      2.99 o 
   2   4   4       59.23       61.72      3.61 o 
   3   4   4       21.01        3.02      2.16 o 
   4   4   4      110.34      102.61      6.42 o 
   5   4   4       15.82       14.35      3.35 o 
   6   4   4        0.43        0.26      2.38 o 
   7   4   4        2.16        4.75      2.80 o 
   8   4   4       13.03       18.16      5.54 o 
  -8   5   4       19.46       25.36      5.51 o 
  -7   5   4       11.90        9.48      3.85 o 
  -6   5   4       29.45       24.14      4.78 o 
  -5   5   4        0.80        0.33      2.07 o 
  -4   5   4       48.84       55.13      6.08 o 
  -3   5   4      122.09      126.61      8.72 o 
  -2   5   4      229.19      240.75     11.24 o 
  -1   5   4       88.77       92.20      7.03 o 
   0   5   4       59.35       57.75      5.61 o 
   1   5   4       12.57       14.28      3.21 o 
   2   5   4       14.83       12.40      3.40 o 
  -7   6   4       11.10       16.37      5.44 o 
  -6   6   4        7.73        7.98      3.92 o 
  -5   6   4       31.42       38.43      6.32 o 
  -4   6   4        9.99       14.31      4.18 o 
  -3   6   4       49.13       58.34      6.56 o 
  -2   6   4       55.40       67.82      6.65 o 
  -1   6   4       31.92       40.99      5.51 o 
   0   6   4       10.58       10.03      2.99 o 
   1   6   4       16.69       15.30      3.83 o 
   2   6   4       32.59       32.63      5.13 o 
  -5   7   4        6.40        6.23      5.23 o 
  -4   7   4       16.88       21.70      6.01 o 
  -3   7   4        9.08       10.69      4.90 o 
  -2   7   4        7.08       12.29      4.40 o 
  -1   7   4       13.99       17.37      4.71 o 
   0   7   4        0.33       -1.78      2.85 o 
   1   7   4       15.17       18.84      4.85 o 
   2   7   4        6.46        4.73      3.78 o 
  -1   8   4        9.00        9.48      5.35 o 
   0   8   4        2.77        3.07      4.82 o 
   1   8   4        6.55       11.15      5.82 o 
  -5  -7   5        0.53        3.33      1.76 o 
  -4  -7   5       18.27       13.07      2.64 o 
  -3  -7   5       20.58       22.55      3.33 o 
  -1  -7   5       12.52       15.90      3.68 o 
   0  -7   5        1.41        4.68      2.47 o 
   1  -7   5        0.26        2.33      2.42 o 
   2  -7   5        0.70        4.94      3.09 o 
   3  -7   5       10.59        9.67      1.30 o 
   4  -7   5       12.61       16.66      4.94 o 
  -6  -6   5       12.61       16.35      3.40 o 
  -5  -6   5        2.37        2.78      1.76 o 
  -4  -6   5       10.26        5.44      1.73 o 
  -3  -6   5       13.22       12.62      2.54 o 
  -2  -6   5       52.55       46.79      4.30 o 
   0  -6   5       28.89       28.90      4.59 o 
   1  -6   5        5.19        2.88      2.11 o 
   2  -6   5       19.53       23.64      4.13 o 
   3  -6   5        7.74        7.71      1.11 o 
   4  -6   5       11.56       14.22      1.78 o 
   5  -6   5       11.73       12.95      3.27 o 
  -8  -5   5        6.69        6.49      5.11 o 
  -7  -5   5       33.27       30.35      4.78 o 
  -6  -5   5        1.37        2.14      1.64 o 
  -5  -5   5       19.81       18.73      3.42 o 
  -4  -5   5       16.88       20.84      3.14 o 
  -3  -5   5       96.76       89.49      6.15 o 
  -2  -5   5      107.28      104.37      6.30 o 
  -1  -5   5      170.03      156.44      7.13 o 
   0  -5   5        5.39        5.82      1.66 o 
   1  -5   5        4.85        2.71      1.78 o 
   2  -5   5       43.73       53.09      5.75 o 
   3  -5   5        3.44        4.98      2.42 o 
   4  -5   5      103.76       89.14      6.25 o 
   5  -5   5       13.40       15.52      1.90 o 
   6  -5   5        3.24        1.87      1.22 o 
  -9  -4   5       32.15       21.70      5.96 o 
  -8  -4   5       20.17       19.79      5.11 o 
  -7  -4   5       13.31       13.05      4.06 o 
  -6  -4   5       45.52       53.92      6.08 o 
  -5  -4   5        2.41        2.33      1.81 o 
  -4  -4   5       16.75       16.11      2.64 o 
  -3  -4   5      282.92      270.62     10.48 o 
  -2  -4   5        6.55        8.34      1.85 o 
  -1  -4   5       44.49       38.76      3.66 o 
   0  -4   5       98.91       94.41      5.01 o 
   1  -4   5        7.36        7.51      1.50 o 
   2  -4   5      133.15      137.16      8.15 o 
   3  -4   5       21.75       20.30      3.72 o 
   4  -4   5       84.94       68.99      7.74 o 
   5  -4   5       19.55       16.92      3.02 o 
   6  -4   5       12.42       10.26      2.08 o 
   7  -4   5        5.20        7.15      2.69 o 
  -9  -3   5       11.46       13.38      4.66 o 
  -8  -3   5       27.85       24.62      4.71 o 
  -7  -3   5      111.65      121.17      5.39 o 
  -6  -3   5       47.07       42.20      3.14 o 
  -5  -3   5        1.09        2.23      1.43 o 
  -4  -3   5      130.63      124.54      3.99 o 
  -3  -3   5       17.65       17.82      1.71 o 
  -2  -3   5      600.56      591.88      7.11 o 
  -1  -3   5      755.98      774.17      8.01 o 
   0  -3   5      249.00      263.32      7.96 o 
   1  -3   5       57.23       54.66      2.95 o 
   2  -3   5       27.69       28.97      1.87 o 
   3  -3   5       42.24       42.62      4.12 o 
   4  -3   5      318.53      296.71      8.26 o 
   5  -3   5      130.67      120.19      5.58 o 
   6  -3   5       63.19       53.80      4.54 o 
   7  -3   5       15.17       16.29      2.92 o 
   8  -3   5        5.75        5.01      2.79 o 
 -10  -2   5       16.54       20.96      3.30 o 
  -9  -2   5       20.69       22.08      2.99 o 
  -8  -2   5       58.08       68.18      4.40 o 
  -7  -2   5       33.88       37.83      3.11 o 
  -6  -2   5      190.86      179.22      5.92 o 
  -5  -2   5       67.91       68.06      3.40 o 
  -4  -2   5        7.71        8.17      1.59 o 
  -3  -2   5      209.27      246.12      6.11 o 
  -2  -2   5      790.26     1005.81     17.20 o 
  -1  -2   5      165.93      179.34      6.51 o 
   0  -2   5       43.51       40.35      3.21 o 
   1  -2   5       89.21       91.87      3.49 o 
   2  -2   5       15.99       17.67      2.29 o 
   3  -2   5      754.23      699.73     38.02 o 
   4  -2   5        0.67        2.50      1.85 o 
   5  -2   5       13.71       11.75      2.12 o 
   6  -2   5       81.50       84.34      6.81 o 
   7  -2   5        4.36        4.73      1.96 o 
   8  -2   5       36.99       41.66      7.15 o 
 -10  -1   5        3.99        6.04      2.54 o 
  -9  -1   5       21.26       28.02      3.04 o 
  -8  -1   5       55.96       63.97      4.06 o 
  -7  -1   5       66.29       67.80      3.85 o 
  -6  -1   5       38.67       36.29      2.85 o 
  -5  -1   5       20.60       23.34      2.35 o 
  -4  -1   5      135.80      142.87      4.28 o 
  -3  -1   5      170.57      197.55      4.37 o 
  -2  -1   5      111.17      128.47      2.99 o 
  -1  -1   5      930.40     1051.08     15.37 o 
   0  -1   5      264.93      261.64      7.22 o 
   1  -1   5      114.04      113.34      3.78 o 
   2  -1   5       99.67       95.42      2.78 o 
   3  -1   5      337.63      378.73      7.37 o 
   4  -1   5       96.81       92.40      3.68 o 
   5  -1   5       96.05       98.59      3.48 o 
   6  -1   5       23.74       19.07      2.44 o 
   7  -1   5        1.22       -2.59      3.21 o 
   8  -1   5        1.86       -3.21      3.61 o 
   9  -1   5       10.99       19.41      6.39 o 
 -10   0   5       29.24       33.74      4.52 o 
  -9   0   5        4.54        9.74      2.21 o 
  -8   0   5       15.67       16.49      2.92 o 
  -7   0   5       70.63       62.85      3.47 o 
  -6   0   5        0.51        0.33      1.14 o 
  -5   0   5       91.29       81.65      3.47 o 
  -4   0   5        3.37        5.94      1.31 o 
  -3   0   5      105.08       97.26      3.21 o 
  -2   0   5      269.91      284.12      7.25 o 
  -1   0   5      131.04      140.66      3.21 o 
   0   0   5        1.68        0.78      0.88 o 
   1   0   5       23.92       21.17      1.24 o 
   2   0   5       38.65       41.45      7.90 o 
   3   0   5      318.60      272.11      5.16 o 
   4   0   5        7.35        6.75      1.31 o 
   5   0   5       16.83       17.99      3.24 o 
   6   0   5       13.58       14.88      3.85 o 
   7   0   5       15.58       18.30      4.68 o 
   8   0   5        2.46        2.00      3.97 o 
   9   0   5       68.90       80.68      9.58 o 
 -10   1   5        3.96        9.41      2.92 o 
  -9   1   5       21.28       27.40      3.73 o 
  -8   1   5       56.66       53.85      5.09 o 
  -7   1   5       63.15       62.28      5.23 o 
  -6   1   5       40.74       39.49      2.61 o 
  -5   1   5       21.46       15.83      3.14 o 
  -4   1   5      135.62      139.94      4.18 o 
  -3   1   5      176.92      190.70      4.54 o 
  -2   1   5      102.74      106.94      3.35 o 
  -1   1   5      906.13      978.60     10.29 o 
   0   1   5      278.16      283.38     10.80 o 
   1   1   5      112.68      112.32      2.13 o 
   2   1   5       98.90       92.65      3.90 o 
   3   1   5      332.32      398.23     43.70 o 
   4   1   5       96.75      100.25      4.23 o 
   5   1   5       95.70      104.49      6.44 o 
   6   1   5       24.96       23.19      4.28 o 
   7   1   5        1.47        0.38      3.26 o 
   8   1   5        1.90        8.15      4.28 o 
   9   1   5       10.84       13.43      6.01 o 
 -10   2   5       16.99       17.66      3.92 o 
  -9   2   5       19.90       15.23      2.85 o 
  -8   2   5       57.42       52.40      4.99 o 
  -7   2   5       33.99       30.68      3.73 o 
  -6   2   5      193.25      197.02      9.29 o 
  -5   2   5       67.67       67.61      3.16 o 
  -4   2   5        9.66        9.79      1.57 o 
  -3   2   5      205.09      203.84      5.01 o 
  -2   2   5      783.28      893.91     10.84 o 
  -1   2   5      165.38      176.33      4.68 o 
   0   2   5       42.23       33.48      3.39 o 
   1   2   5       82.88       90.53      2.60 o 
   2   2   5       17.70       20.21      1.96 o 
   3   2   5      756.11      507.44    100.64 o 
   4   2   5        0.69        2.35      1.33 o 
   5   2   5       14.03       11.86      3.09 o 
   6   2   5       81.00       86.71      6.63 o 
   7   2   5        4.07        9.05      3.56 o 
   8   2   5       37.63       41.85      6.20 o 
  -9   3   5       12.02       11.81      2.85 o 
  -8   3   5       27.73       30.58      4.09 o 
  -7   3   5      110.70      115.09      7.58 o 
  -6   3   5       45.94       35.98      4.18 o 
  -5   3   5        0.81        1.76      1.52 o 
  -4   3   5      131.38      121.76      7.15 o 
  -3   3   5       17.76       18.99      1.97 o 
  -2   3   5      605.86      597.60     16.47 o 
  -1   3   5      739.17      816.77     11.53 o 
   0   3   5      258.91      254.34      5.92 o 
   1   3   5       60.05       54.37      2.39 o 
   2   3   5       27.31       30.14      3.41 o 
   3   3   5       41.28       41.13      2.87 o 
   4   3   5      321.41      296.64     10.17 o 
   5   3   5      127.04      118.18      6.94 o 
   6   3   5       65.41       55.13      5.39 o 
   7   3   5       15.05       18.16      3.90 o 
   8   3   5        5.93       12.05      4.44 o 
  -9   4   5       31.98       27.19      4.68 o 
  -8   4   5       20.19       19.70      3.59 o 
  -7   4   5       13.12       12.90      2.66 o 
  -6   4   5       45.09       48.91      5.35 o 
  -5   4   5        1.88        4.06      1.73 o 
  -4   4   5       17.51       18.73      3.02 o 
  -3   4   5      281.93      304.65     12.88 o 
  -2   4   5        6.54        7.91      1.59 o 
  -1   4   5       44.75       44.51      3.14 o 
   0   4   5       99.47       96.57      4.42 o 
   1   4   5        7.09        8.10      1.57 o 
   2   4   5      137.50      150.61      8.46 o 
  -8   5   5        7.08       10.12      4.40 o 
  -7   5   5       32.76       37.05      6.15 o 
  -6   5   5        1.50       -0.69      2.59 o 
  -5   5   5       18.98       23.36      4.21 o 
  -4   5   5       16.75       20.96      4.23 o 
  -3   5   5       96.65       96.22      7.72 o 
  -2   5   5      108.09      115.16      8.20 o 
  -1   5   5      170.81      157.53      9.36 o 
   0   5   5        6.16        7.84      2.59 o 
   1   5   5        5.14        5.80      2.64 o 
   2   5   5       43.76       45.48      5.56 o 
  -6   6   5       12.58       12.78      4.92 o 
  -5   6   5        2.11        1.92      3.99 o 
  -4   6   5       10.96       13.33      4.16 o 
  -3   6   5       12.49       12.12      3.28 o 
  -2   6   5       53.33       55.84      6.51 o 
  -1   6   5       31.61       36.38      5.30 o 
   0   6   5       28.53       38.35      5.28 o 
   1   6   5        4.92        2.02      2.78 o 
   2   6   5       20.43       20.91      4.59 o 
  -5   7   5        0.55       -0.83      5.25 o 
  -4   7   5       18.36       20.48      5.82 o 
  -3   7   5       20.31       25.47      5.68 o 
  -2   7   5        2.84        5.35      4.35 o 
  -1   7   5       12.37       12.45      4.49 o 
   0   7   5        1.31        1.09      3.18 o 
   1   7   5        0.29        1.16      3.83 o 
   2   7   5        0.70       -0.33      3.92 o 
  -4  -7   6        5.03        7.70      2.28 o 
  -1  -7   6       15.63       25.38      4.71 o 
   0  -7   6        3.43        4.49      2.42 o 
   1  -7   6        2.78        5.94      2.78 o 
   2  -7   6        0.61        0.81      2.71 o 
   3  -7   6        0.15        2.57      2.95 o 
  -6  -6   6        0.46        2.92      2.16 o 
  -5  -6   6       11.26        9.43      2.52 o 
  -4  -6   6       23.73       20.60      3.40 o 
  -3  -6   6        4.20        3.16      1.71 o 
  -2  -6   6       40.85       35.46      3.90 o 
  -1  -6   6       16.62       21.15      3.80 o 
   0  -6   6        1.06        3.26      2.07 o 
   1  -6   6       27.51       30.82      4.87 o 
   2  -6   6       18.24       15.80      3.52 o 
   3  -6   6        1.82        3.57      0.85 o 
   4  -6   6       10.02       14.15      1.82 o 
   5  -6   6        0.45        2.12      2.11 o 
  -7  -5   6       22.20       27.78      4.40 o 
  -6  -5   6        7.19       11.50      2.73 o 
  -5  -5   6       20.75       16.09      2.99 o 
  -4  -5   6        1.83        2.85      1.50 o 
  -3  -5   6       31.57       28.14      3.59 o 
  -2  -5   6        9.66        8.41      2.04 o 
  -1  -5   6      126.99      124.09      6.58 o 
   0  -5   6        4.09        6.70      2.28 o 
   1  -5   6       45.76       46.62      5.47 o 
   2  -5   6       24.73       22.36      3.75 o 
   3  -5   6        7.36        7.54      1.35 o 
   4  -5   6       46.52       38.74      7.21 o 
   5  -5   6       12.43       12.80      2.10 o 
   6  -5   6       13.67       13.42      2.38 o 
  -8  -4   6        4.43        6.18      4.13 o 
  -7  -4   6        0.58        0.59      3.09 o 
  -6  -4   6        8.45       11.72      2.71 o 
  -5  -4   6       66.27       68.53      6.01 o 
  -4  -4   6      108.22      107.98      7.22 o 
  -3  -4   6      220.88      212.85      9.24 o 
  -2  -4   6      138.84      125.38      6.46 o 
  -1  -4   6      133.88      118.72      6.44 o 
   0  -4   6       53.91       49.62      3.18 o 
   1  -4   6       71.11       67.18      3.68 o 
   2  -4   6       82.93       66.95      6.46 o 
   3  -4   6        9.99        8.60      1.69 o 
   4  -4   6       44.73       38.36      3.05 o 
   5  -4   6       40.30       40.32      3.70 o 
   6  -4   6        3.89        5.92      2.67 o 
   7  -4   6        4.39        2.25      2.65 o 
  -9  -3   6       18.05       25.45      5.85 o 
  -8  -3   6       36.19       42.85      6.11 o 
  -7  -3   6       16.81       16.68      3.87 o 
  -6  -3   6       15.86       17.82      3.61 o 
  -5  -3   6      167.32      145.96      8.60 o 
  -4  -3   6       28.91       34.24      3.83 o 
  -3  -3   6      176.69      187.40      8.44 o 
  -2  -3   6        9.15       11.76      2.42 o 
  -1  -3   6      102.61      115.02      5.94 o 
   0  -3   6      627.66      627.95     13.24 o 
   1  -3   6       25.14       30.49      2.45 o 
   2  -3   6       19.01       16.16      1.66 o 
   3  -3   6        9.91        8.60      1.59 o 
   4  -3   6       38.08       31.56      2.82 o 
   5  -3   6       27.79       24.14      2.64 o 
   6  -3   6        3.14        3.34      1.78 o 
   7  -3   6        5.14        6.49      2.56 o 
   8  -3   6        4.42        5.81      3.19 o 
 -10  -2   6        7.22        4.82      4.82 o 
  -9  -2   6       17.06       14.95      4.11 o 
  -8  -2   6       33.44       31.84      3.23 o 
  -7  -2   6       57.09       57.98      3.87 o 
  -6  -2   6       53.98       54.39      3.64 o 
  -5  -2   6      128.13      143.17      4.92 o 
  -4  -2   6      227.30      248.78      5.73 o 
  -3  -2   6      178.84      173.97      4.21 o 
  -2  -2   6      272.33      254.93      8.41 o 
  -1  -2   6      179.50      202.46      7.41 o 
   0  -2   6       19.66       18.87      2.54 o 
   1  -2   6      130.69      125.21      4.44 o 
   2  -2   6      274.99      286.26      9.41 o 
   3  -2   6      521.14      489.82      9.20 o 
   4  -2   6       41.87       41.26      3.10 o 
   5  -2   6        2.22        1.83      1.59 o 
   6  -2   6       29.52       24.61      2.92 o 
   7  -2   6        2.64        1.54      2.00 o 
   8  -2   6        5.04        4.87      3.18 o 
 -10  -1   6        7.81       15.45      3.16 o 
  -9  -1   6        6.49        9.36      1.90 o 
  -8  -1   6        7.33       10.95      1.85 o 
  -7  -1   6       18.32       19.32      2.28 o 
  -6  -1   6      506.01      509.63      9.70 o 
  -5  -1   6       62.47       59.15      3.09 o 
  -4  -1   6       55.16       60.31      2.95 o 
  -3  -1   6       37.33       38.40      2.19 o 
  -2  -1   6      800.93      819.41      9.58 o 
  -1  -1   6      107.44       89.90      4.63 o 
   0  -1   6      581.34      579.52     11.88 o 
   1  -1   6      100.24       99.38      3.99 o 
   2  -1   6      346.38      348.82      5.57 o 
   3  -1   6       39.07       48.22      3.61 o 
   4  -1   6       86.67       87.54      4.79 o 
   5  -1   6        8.03        9.06      1.56 o 
   6  -1   6       10.29       10.22      2.10 o 
   7  -1   6       27.61       27.91      3.39 o 
   8  -1   6       40.01       45.79      7.20 o 
 -10   0   6        2.26        7.98      2.31 o 
  -9   0   6        6.87       13.88      2.61 o 
  -8   0   6       10.65       12.50      2.50 o 
  -7   0   6       38.39       34.65      2.64 o 
  -6   0   6      152.16      157.36      5.13 o 
  -5   0   6      547.31      535.34      8.91 o 
  -4   0   6      651.76      662.24      9.36 o 
  -3   0   6      306.20      326.06      6.01 o 
  -2   0   6       37.46       30.04      1.78 o 
  -1   0   6      248.35      245.12      4.61 o 
   0   0   6       12.68       12.73      1.58 o 
   1   0   6      599.94      618.07      6.53 o 
   2   0   6        6.48        4.73      1.06 o 
   3   0   6       11.07       11.34      1.41 o 
   4   0   6      331.20      334.97      9.14 o 
   5   0   6        7.79        8.31      1.41 o 
   6   0   6        7.66        5.06      3.49 o 
   7   0   6       10.29        8.77      4.75 o 
   8   0   6        2.18        1.88      4.11 o 
 -10   1   6        7.70       14.71      3.07 o 
  -9   1   6        6.22       10.41      2.38 o 
  -8   1   6        6.62        7.96      2.07 o 
  -7   1   6       20.36       22.58      3.11 o 
  -6   1   6      502.86      494.23     13.71 o 
  -5   1   6       60.90       59.50      3.14 o 
  -4   1   6       56.42       58.39      2.85 o 
  -3   1   6       35.91       36.36      2.33 o 
  -2   1   6      805.44      851.16     10.38 o 
  -1   1   6      104.68      101.11      3.40 o 
   0   1   6      579.88      561.19     22.30 o 
   1   1   6      103.92       97.70      4.46 o 
   2   1   6      348.96      366.79      7.40 o 
   3   1   6       39.90       35.99     20.46 o 
   4   1   6       89.10       97.25     10.59 o 
   5   1   6        8.27        8.09      1.76 o 
   6   1   6        9.58       10.22      3.54 o 
   7   1   6       28.37       38.73      5.89 o 
   8   1   6       39.73       38.28      6.61 o 
 -10   2   6        6.85       13.38      3.68 o 
  -9   2   6       17.54       18.73      3.45 o 
  -8   2   6       32.05       23.26      3.73 o 
  -7   2   6       58.15       50.47      4.94 o 
  -6   2   6       52.64       52.02      4.85 o 
  -5   2   6      128.79      121.41      4.28 o 
  -4   2   6      222.20      234.78      5.87 o 
  -3   2   6      183.15      174.00      4.99 o 
  -2   2   6      266.29      290.82      6.42 o 
  -1   2   6      182.52      186.40      4.94 o 
   0   2   6       20.48       23.36      2.09 o 
   1   2   6      134.04      126.94      4.13 o 
   2   2   6      266.42      284.18     15.17 o 
   3   2   6      532.36      560.21      9.33 o 
   4   2   6       39.63       43.75      3.16 o 
   5   2   6        2.45        3.73      2.80 o 
   6   2   6       29.44       23.64      4.23 o 
   7   2   6        2.60        6.06      3.26 o 
   8   2   6        4.68        8.29      4.47 o 
  -9   3   6       17.71       21.39      3.85 o 
  -8   3   6       34.99       30.99      4.32 o 
  -7   3   6       16.47       14.61      2.92 o 
  -6   3   6       16.30       16.59      2.92 o 
  -5   3   6      168.35      156.44      8.65 o 
  -4   3   6       28.52       37.21      4.04 o 
  -3   3   6      176.03      184.12      5.47 o 
  -2   3   6        9.30       14.45      1.92 o 
  -1   3   6      107.69      114.40      4.59 o 
   0   3   6      621.30      637.60     10.98 o 
   1   3   6       24.07       23.50      2.35 o 
   2   3   6       18.77       21.46      3.35 o 
   3   3   6        9.66       10.34      2.71 o 
   4   3   6       39.78       34.22      4.40 o 
   5   3   6       26.85       26.45      3.83 o 
   6   3   6        3.23        7.53      3.33 o 
   7   3   6        5.55       12.69      4.30 o 
  -8   4   6        4.62        4.68      2.21 o 
  -6   4   6        8.00       10.22      2.50 o 
  -5   4   6       67.54       63.59      6.11 o 
  -4   4   6      105.63      105.82      7.68 o 
  -3   4   6      227.56      255.91     11.67 o 
  -2   4   6      134.57       97.03     14.42 o 
  -1   4   6      133.68      141.87      5.54 o 
   0   4   6       54.06       49.83      3.37 o 
   1   4   6       73.38       67.16      3.99 o 
   2   4   6       79.91       69.10      5.92 o 
  -7   5   6       21.94       29.04      4.68 o 
  -6   5   6        7.49        7.37      2.85 o 
  -5   5   6       21.05       22.46      3.87 o 
  -4   5   6        1.65        3.28      1.85 o 
  -3   5   6       31.87       32.01      4.32 o 
  -2   5   6       10.43       13.76      2.92 o 
  -1   5   6      127.14      129.87      5.66 o 
   0   5   6        3.77        4.52      2.02 o 
   1   5   6       44.56       46.17      5.23 o 
   2   5   6       24.36       26.00      4.09 o 
  -6   6   6        0.49       -2.02      4.06 o 
  -5   6   6       11.64       11.95      4.49 o 
  -4   6   6       23.04       23.31      5.13 o 
  -3   6   6        4.03        3.49      3.49 o 
  -2   6   6       41.40       46.91      6.18 o 
  -1   6   6       16.31       16.52      4.06 o 
   0   6   6        1.05        1.76      2.71 o 
   1   6   6       28.28       27.83      5.04 o 
   2   6   6       17.59       13.38      4.40 o 
  -4   7   6        4.87        5.82      5.18 o 
  -3   7   6        2.02        3.61      4.56 o 
  -2   7   6        6.39       11.29      4.94 o 
  -1   7   6       16.06       22.77      5.68 o 
   0   7   6        3.33        0.43      3.68 o 
   1   7   6        2.81        4.04      4.56 o 
  -4  -7   7        5.60       10.34      2.78 o 
  -1  -7   7        6.56        5.18      2.95 o 
   0  -7   7       44.67       53.54      7.03 o 
   1  -7   7        8.17       11.88      3.78 o 
   2  -7   7        0.17        1.16      3.54 o 
  -6  -6   7       10.79       14.04      3.40 o 
  -5  -6   7        2.53        5.37      2.00 o 
  -4  -6   7        4.81        6.25      2.04 o 
  -3  -6   7       34.01       26.31      3.40 o 
  -2  -6   7       15.66       19.22      3.02 o 
  -1  -6   7       11.69       13.69      3.40 o 
   0  -6   7        7.52        6.23      2.57 o 
   1  -6   7       19.57       23.26      4.25 o 
   2  -6   7        0.63        4.39      1.44 o 
   3  -6   7        8.62        9.52      1.54 o 
   4  -6   7       19.46       16.06      3.33 o 
  -7  -5   7        8.46       16.42      3.94 o 
  -6  -5   7       19.38       17.18      3.40 o 
  -5  -5   7       23.51       21.20      3.52 o 
  -4  -5   7        0.45        1.88      1.66 o 
  -3  -5   7        1.20        1.05      1.35 o 
  -2  -5   7       11.87       11.93      2.59 o 
  -1  -5   7      153.56      146.43      7.37 o 
   0  -5   7       72.83       81.10      7.34 o 
   1  -5   7       16.80       18.46      3.61 o 
   2  -5   7       19.90       17.23      2.16 o 
   3  -5   7        4.53        5.95      1.64 o 
   4  -5   7        6.01        4.42      1.58 o 
   5  -5   7        6.15        5.51      2.23 o 
   6  -5   7       20.22       23.03      6.01 o 
  -8  -4   7        6.78        5.70      4.47 o 
  -7  -4   7       24.90       21.10      4.80 o 
  -6  -4   7        6.75       10.50      2.69 o 
  -5  -4   7       52.54       50.74      5.20 o 
  -4  -4   7       38.62       41.40      4.56 o 
  -3  -4   7       90.66       94.94      6.23 o 
  -2  -4   7      113.17      104.92      6.42 o 
  -1  -4   7      117.05      133.03      6.96 o 
   0  -4   7      150.42      150.85      5.70 o 
   1  -4   7       66.66       67.23      3.92 o 
   2  -4   7       30.10       26.10      3.81 o 
   3  -4   7       55.56       57.86      4.81 o 
   4  -4   7       82.96       71.09      8.74 o 
   5  -4   7       55.04       53.86      4.30 o 
   6  -4   7       30.86       21.50      3.29 o 
   7  -4   7        3.65        9.65      4.97 o 
  -9  -3   7        8.95       11.86      4.75 o 
  -8  -3   7       10.32       11.29      4.16 o 
  -7  -3   7       37.05       41.21      5.37 o 
  -6  -3   7       18.49       22.22      3.90 o 
  -5  -3   7       10.20        7.58      2.33 o 
  -4  -3   7        2.26        4.25      1.45 o 
  -3  -3   7       12.09        9.05      1.95 o 
  -2  -3   7       22.12       23.12      2.85 o 
  -1  -3   7      290.27      315.06     10.31 o 
   0  -3   7      156.46      161.02      7.08 o 
   1  -3   7       16.81       16.71      2.09 o 
   2  -3   7       72.94       68.59      3.28 o 
   3  -3   7       10.60       10.10      1.84 o 
   4  -3   7       41.17       37.88      3.26 o 
   5  -3   7       62.12       48.79      3.73 o 
   6  -3   7       25.64       25.03      3.11 o 
   7  -3   7        0.93        1.99      2.61 o 
  -9  -2   7        8.19        7.34      3.80 o 
  -8  -2   7        0.72        1.33      2.57 o 
  -7  -2   7       11.69       11.15      3.21 o 
  -6  -2   7        6.54        7.06      2.57 o 
  -5  -2   7       42.70       37.64      4.13 o 
  -4  -2   7       87.34       89.92      5.94 o 
  -3  -2   7       46.15       45.55      3.87 o 
  -2  -2   7      218.56      210.12      8.22 o 
  -1  -2   7      194.52      234.66      8.60 o 
   0  -2   7       86.61       93.91      5.37 o 
   1  -2   7      148.57      142.96      4.99 o 
   2  -2   7      254.61      251.52      9.98 o 
   3  -2   7       34.09       34.85      2.20 o 
   4  -2   7      205.75      196.87     14.82 o 
   5  -2   7       29.58       31.59      3.19 o 
   6  -2   7        3.18        1.49      1.80 o 
   7  -2   7        1.22       -0.93      2.03 o 
   8  -2   7        1.95        3.76      3.25 o 
  -9  -1   7       10.45       19.11      2.69 o 
  -8  -1   7       22.99       23.79      2.61 o 
  -7  -1   7       12.15       14.99      1.97 o 
  -6  -1   7      111.68      116.16      4.75 o 
  -5  -1   7      185.67      183.64      5.49 o 
  -4  -1   7       17.34       18.32      1.85 o 
  -3  -1   7       60.49       58.65      2.64 o 
  -2  -1   7       23.43       22.46      1.52 o 
  -1  -1   7      328.22      298.99      9.32 o 
   0  -1   7      335.81      349.77     10.43 o 
   1  -1   7      154.86      154.61      3.97 o 
   2  -1   7       51.06       48.96      2.40 o 
   3  -1   7       77.77       79.37      3.15 o 
   4  -1   7       69.27       66.80      6.52 o 
   5  -1   7      166.74      161.26      4.76 o 
   6  -1   7       17.35       15.63      2.42 o 
   7  -1   7       10.97       12.36      2.73 o 
   8  -1   7        0.59        1.35      4.82 o 
 -10   0   7       12.37       25.05      4.13 o 
  -9   0   7       13.74       20.94      3.35 o 
  -8   0   7       48.57       49.88      3.47 o 
  -7   0   7       14.03       11.72      1.69 o 
  -6   0   7       34.58       33.82      2.61 o 
  -5   0   7        4.92        2.88      1.35 o 
  -4   0   7       89.05       82.34      3.52 o 
  -3   0   7      230.75      218.84      5.35 o 
  -2   0   7      106.41      103.92      3.35 o 
  -1   0   7        9.86       11.93      1.45 o 
   0   0   7      175.58      198.43     25.15 o 
   1   0   7      197.05      205.25      7.38 o 
   2   0   7      369.06      237.10    115.32 o 
   3   0   7      198.28      197.53      9.90 o 
   4   0   7      170.06      156.23      4.25 o 
   5   0   7       11.23       10.95      1.53 o 
   6   0   7       15.23       18.51      4.40 o 
   7   0   7        1.74        6.46      4.61 o 
   8   0   7       18.02       27.47      6.51 o 
 -10   1   7       15.93       19.39      3.59 o 
  -9   1   7       10.35       14.14      2.76 o 
  -8   1   7       23.43       24.90      3.49 o 
  -7   1   7       11.76       13.24      2.71 o 
  -6   1   7      107.47      100.88      4.18 o 
  -5   1   7      193.31      173.47      5.23 o 
  -4   1   7       17.84       18.44      2.00 o 
  -3   1   7       60.53       55.84      2.92 o 
  -2   1   7       25.50       27.64      2.09 o 
  -1   1   7      323.25      319.58      4.31 o 
   0   1   7      340.79      329.15      3.50 o 
   1   1   7      155.71      150.50      3.24 o 
   2   1   7       49.68       46.74      2.07 o 
   3   1   7       77.27       74.02      2.66 o 
   4   1   7       68.10       79.77      7.76 o 
   5   1   7      168.11      165.33      6.18 o 
   6   1   7       16.56       22.15      4.37 o 
   7   1   7       10.40       12.33      4.25 o 
   8   1   7        0.63        5.54      4.80 o 
  -9   2   7        8.51       13.66      2.83 o 
  -8   2   7        0.92        3.28      1.83 o 
  -7   2   7       11.09       11.36      2.35 o 
  -6   2   7        6.35       10.27      2.26 o 
  -5   2   7       40.99       37.59      2.76 o 
  -4   2   7       90.86       81.70      3.80 o 
  -3   2   7       49.18       47.29      2.95 o 
  -2   2   7      222.00      215.61      5.80 o 
  -1   2   7      191.42      191.03      5.47 o 
   0   2   7       86.47       77.61      3.54 o 
   1   2   7      144.91      133.79      6.84 o 
   2   2   7      262.05      260.02     10.19 o 
   3   2   7       32.54       35.11      2.91 o 
   4   2   7      203.55      178.73     12.74 o 
   5   2   7       28.61       38.97      4.87 o 
   6   2   7        3.24        6.44      3.28 o 
   7   2   7        1.27        0.97      3.64 o 
  -9   3   7        8.99       14.90      3.26 o 
  -8   3   7       10.95       12.93      2.83 o 
  -7   3   7       36.21       35.36      4.59 o 
  -6   3   7       20.20       34.12      4.32 o 
  -5   3   7        9.79       10.60      2.76 o 
  -4   3   7        2.20        3.35      1.28 o 
  -3   3   7       12.48       12.10      1.76 o 
  -2   3   7       20.61       19.65      2.04 o 
  -1   3   7      291.32      325.20      7.96 o 
   0   3   7      151.84      145.62      5.30 o 
   1   3   7       18.03       17.25      2.11 o 
   2   3   7       75.03       66.40      5.75 o 
   3   3   7       10.45       10.36      2.69 o 
   4   3   7       41.49       37.88      4.59 o 
  -8   4   7        6.83        9.03      2.78 o 
  -7   4   7       24.55       22.84      4.02 o 
  -6   4   7        6.76        7.68      2.26 o 
  -5   4   7       51.12       56.18      5.63 o 
  -4   4   7       40.87       49.07      5.70 o 
  -3   4   7       86.42       94.79      7.18 o 
  -2   4   7      112.72      110.86      5.04 o 
  -1   4   7      117.73      129.42      5.47 o 
   0   4   7      150.07      155.58      6.04 o 
   1   4   7       65.72       64.78      4.16 o 
   2   4   7       30.92       35.34      4.66 o 
  -7   5   7        8.28        9.32      3.42 o 
  -6   5   7       19.63       21.65      3.92 o 
  -5   5   7       22.51       22.72      4.49 o 
  -4   5   7        0.51        1.28      1.62 o 
  -3   5   7        1.12        3.66      1.97 o 
  -2   5   7       12.06       15.49      3.21 o 
  -1   5   7      150.38      155.67      6.25 o 
   0   5   7       74.56       76.71      4.68 o 
   1   5   7       15.86       15.07      2.40 o 
  -6   6   7       10.72       15.76      4.71 o 
  -5   6   7        2.45        3.26      2.33 o 
  -4   6   7        4.68        7.56      2.83 o 
  -3   6   7       33.07       36.81      5.35 o 
  -2   6   7       16.41       19.53      4.04 o 
  -1   6   7       11.92       14.66      3.33 o 
   0   6   7        7.55        8.77      2.71 o 
   1   6   7       19.30       19.70      4.32 o 
  -3   7   7        5.56        7.13      4.75 o 
  -2   7   7       15.97       19.89      5.89 o 
  -1   7   7        6.35        5.35      4.54 o 
   0   7   7       45.10       47.10      7.49 o 
   1   7   7        8.04       11.83      5.56 o 
  -2  -7   8        0.81        3.73      2.90 o 
  -1  -7   8       10.57       14.26      4.42 o 
   0  -7   8       14.16       13.33      4.25 o 
   1  -7   8        2.85        1.90      3.52 o 
  -6  -6   8       11.23       13.40      3.92 o 
  -5  -6   8        6.25        7.87      2.42 o 
  -4  -6   8        3.12        3.59      1.66 o 
  -3  -6   8       27.19       29.28      3.94 o 
  -2  -6   8       11.71       10.81      2.64 o 
  -1  -6   8       40.39       42.94      5.73 o 
   0  -6   8        6.79        5.47      2.33 o 
   1  -6   8       12.23       13.28      3.61 o 
   2  -6   8        3.73        7.16      1.64 o 
   3  -6   8        2.51        4.65      1.74 o 
  -7  -5   8       12.23       19.72      4.52 o 
  -6  -5   8       31.45       30.58      4.73 o 
  -5  -5   8       15.70       11.50      2.85 o 
  -4  -5   8        7.54        5.77      2.16 o 
  -3  -5   8        7.83       11.19      2.45 o 
  -2  -5   8        3.07        2.02      1.57 o 
  -1  -5   8       46.36       47.36      4.52 o 
   0  -5   8       35.75       37.00      5.61 o 
   1  -5   8       18.56       18.65      4.42 o 
   2  -5   8        8.55        9.83      2.53 o 
   3  -5   8       17.73       16.34      2.53 o 
   4  -5   8        6.03        4.61      1.80 o 
   5  -5   8        8.66        7.10      2.84 o 
  -8  -4   8        3.35        5.68      4.71 o 
  -7  -4   8        5.60        5.30      3.80 o 
  -6  -4   8        5.78        5.87      2.09 o 
  -5  -4   8        1.99        2.57      1.47 o 
  -4  -4   8       29.58       32.44      3.97 o 
  -3  -4   8      129.98      125.99      7.63 o 
  -2  -4   8       27.86       27.87      3.49 o 
  -1  -4   8        0.94        0.93      1.62 o 
   0  -4   8      145.61      133.72      5.56 o 
   1  -4   8       47.01       43.04      5.66 o 
   2  -4   8       49.74       45.67      3.52 o 
   3  -4   8       18.00       19.14      2.52 o 
   4  -4   8        5.69        6.64      1.78 o 
   5  -4   8       44.65       45.97      4.04 o 
   6  -4   8        2.73        3.13      2.74 o 
  -9  -3   8        6.97        5.32      4.56 o 
  -8  -3   8        7.56        3.97      3.37 o 
  -7  -3   8       24.14       26.52      4.54 o 
  -6  -3   8       25.90       19.32      3.73 o 
  -5  -3   8      107.88       92.63      6.94 o 
  -4  -3   8       47.20       50.52      4.92 o 
  -3  -3   8        2.05        2.26      1.28 o 
  -2  -3   8      103.70      101.02      6.13 o 
  -1  -3   8      117.64      120.20      6.75 o 
   0  -3   8       85.72       82.39      4.16 o 
   1  -3   8      311.23      310.71      8.29 o 
   2  -3   8       50.16       50.71      4.12 o 
   3  -3   8        8.32        9.37      2.72 o 
   4  -3   8       23.64       22.25      2.84 o 
   5  -3   8        8.26        3.78      1.73 o 
   6  -3   8       45.99       49.47      4.29 o 
   7  -3   8       36.94       42.86      4.75 o 
  -9  -2   8        9.52       14.12      4.37 o 
  -8  -2   8       14.81       13.95      3.68 o 
  -7  -2   8       19.42       14.73      3.45 o 
  -6  -2   8       41.41       31.56      4.18 o 
  -5  -2   8      154.69      154.15      8.63 o 
  -4  -2   8      153.85      140.16      7.58 o 
  -3  -2   8       71.43       68.20      4.99 o 
  -2  -2   8       30.60       26.62      3.14 o 
  -1  -2   8       49.19       48.31      4.16 o 
   0  -2   8       50.12       45.41      4.32 o 
   1  -2   8       22.01       23.51      2.09 o 
   2  -2   8      183.32      192.56      5.12 o 
   3  -2   8       15.74       18.96      1.80 o 
   4  -2   8       76.45       81.30      4.45 o 
   5  -2   8        2.77        0.61      1.72 o 
   6  -2   8        9.97        9.80      4.78 o 
   7  -2   8       23.31       25.51      3.64 o 
  -9  -1   8        5.98        7.49      3.78 o 
  -8  -1   8       23.59       22.31      4.02 o 
  -7  -1   8        9.33       10.31      2.83 o 
  -6  -1   8        6.39        6.11      2.21 o 
  -5  -1   8      426.24      424.27     13.28 o 
  -4  -1   8       96.23       88.23      5.75 o 
  -3  -1   8       66.11       67.61      5.01 o 
  -2  -1   8      165.07      160.71      7.25 o 
  -1  -1   8        8.30        9.34      2.31 o 
   0  -1   8      171.90      178.68      7.75 o 
   1  -1   8      127.93      137.64      7.63 o 
   2  -1   8      100.40      108.76      6.30 o 
   3  -1   8       56.95       52.17      3.26 o 
   4  -1   8       51.91       51.35      2.73 o 
   5  -1   8       16.81       16.91      3.02 o 
   6  -1   8       11.85       14.48      2.60 o 
   7  -1   8        7.67        7.50      2.65 o 
   8  -1   8        3.96        5.49      5.85 o 
  -9   0   8        6.33        8.70      2.40 o 
  -8   0   8       17.35       19.08      2.31 o 
  -7   0   8       10.11       13.50      1.83 o 
  -6   0   8        0.01        0.10      1.12 o 
  -5   0   8      197.28      199.68      6.51 o 
  -4   0   8      763.40      753.14     10.65 o 
  -3   0   8       31.00       32.20      2.28 o 
  -2   0   8      121.11      113.28      3.71 o 
  -1   0   8       21.69       22.84      1.83 o 
   0   0   8        2.80        5.16      1.24 o 
   1   0   8        1.44        0.49      1.12 o 
   2   0   8      156.70      164.14     30.74 o 
   3   0   8        0.32        0.24      0.95 o 
   4   0   8        7.25        7.52      1.37 o 
   5   0   8        0.06        0.23      1.79 o 
   6   0   8        0.02        1.30      1.90 o 
   7   0   8        5.48        6.65      5.23 o 
   8   0   8        0.10       -1.78      5.11 o 
  -9   1   8        6.00       14.95      3.11 o 
  -8   1   8       23.56       28.02      4.02 o 
  -7   1   8       10.46       19.89      3.23 o 
  -6   1   8        5.34        6.96      1.38 o 
  -5   1   8      430.75      404.86      8.41 o 
  -4   1   8       93.07       87.90      3.92 o 
  -3   1   8       65.06       61.59      3.28 o 
  -2   1   8      164.66      162.04      4.82 o 
  -1   1   8        9.18       12.45      1.76 o 
   0   1   8      165.28      179.03      3.90 o 
   1   1   8      132.43      127.61      6.63 o 
   2   1   8       95.90       96.47      5.55 o 
   3   1   8       57.90       58.86      5.13 o 
   4   1   8       51.34       50.43      3.75 o 
   5   1   8       17.85       17.15      2.49 o 
   6   1   8       11.36       16.82      4.35 o 
   7   1   8        7.21       13.83      4.90 o 
   8   1   8        4.06        6.46      5.92 o 
  -9   2   8        9.59       14.85      3.09 o 
  -8   2   8       14.74       16.99      3.18 o 
  -7   2   8       19.16       22.81      3.49 o 
  -6   2   8       42.16       37.48      4.37 o 
  -5   2   8      156.93      144.51      5.30 o 
  -4   2   8      153.32      144.77      5.04 o 
  -3   2   8       72.01       68.70      3.78 o 
  -2   2   8       31.15       26.52      2.42 o 
  -1   2   8       46.76       41.99      2.80 o 
   0   2   8       49.06       39.69      2.66 o 
   1   2   8       21.55       18.39      3.04 o 
   2   2   8      180.98      183.43      9.17 o 
   3   2   8       15.03       17.20      3.07 o 
   4   2   8       77.49       83.22      6.70 o 
   5   2   8        3.03        4.63      2.16 o 
  -9   3   8        7.23        9.17      3.28 o 
  -8   3   8        7.70       10.91      2.80 o 
  -7   3   8       24.54       28.49      4.11 o 
  -6   3   8       24.28       23.69      3.83 o 
  -5   3   8      110.66       99.66      7.39 o 
  -4   3   8       46.37       34.88      8.48 o 
  -3   3   8        2.06        1.83      1.16 o 
  -2   3   8      103.86       99.17      4.37 o 
  -1   3   8      122.33      120.91      5.04 o 
   0   3   8       80.83       82.08      4.21 o 
   1   3   8      315.60      310.49      8.44 o 
   2   3   8       47.95       51.88      5.44 o 
   3   3   8        8.64       11.15      2.57 o 
   4   3   8       23.29       21.10      3.61 o 
  -8   4   8        3.37        4.42      2.50 o 
  -7   4   8        5.36        7.13      2.66 o 
  -6   4   8        5.95        5.80      2.52 o 
  -5   4   8        1.94        3.09      1.97 o 
  -4   4   8       30.28       33.65      4.59 o 
  -3   4   8      131.04       85.67     22.36 o 
  -2   4   8       30.01       32.98      2.92 o 
  -1   4   8        0.98        3.30      1.35 o 
   0   4   8      145.82      135.19      5.87 o 
   1   4   8       47.33       48.76      3.83 o 
   2   4   8       49.76       47.41      5.28 o 
   3   4   8       18.19       21.03      4.09 o 
  -7   5   8       12.89       16.11      3.85 o 
  -6   5   8       30.86       35.57      5.42 o 
  -5   5   8       16.62       15.92      3.64 o 
  -4   5   8        7.28        4.13      1.97 o 
  -3   5   8        7.97       13.21      3.09 o 
  -2   5   8        3.29        3.85      2.04 o 
  -1   5   8       47.46       54.56      4.09 o 
   0   5   8       35.85       42.20      3.68 o 
   1   5   8       19.32       18.25      2.61 o 
  -5   6   8        6.07       10.50      3.49 o 
  -4   6   8        3.21        4.09      2.40 o 
  -3   6   8       27.77       32.82      5.32 o 
  -2   6   8       11.25        6.44      2.78 o 
  -1   6   8       40.83       49.05      5.96 o 
   0   6   8        6.69        8.13      2.76 o 
   1   6   8       12.08       12.48      3.66 o 
  -2   7   8        0.82       -0.78      3.33 o 
  -1   7   8       10.65       13.85      4.35 o 
   0   7   8       14.18       21.22      5.32 o 
   1   7   8        2.76        0.81      4.85 o 
  -5  -6   9        5.17        9.53      2.97 o 
  -4  -6   9        4.91        7.37      2.64 o 
  -3  -6   9        5.42        7.87      2.28 o 
  -1  -6   9        2.50        3.97      2.38 o 
   0  -6   9        0.60        1.26      2.26 o 
   1  -6   9        1.28        4.35      3.35 o 
   2  -6   9       12.09       12.75      2.41 o 
   3  -6   9        1.20        1.95      2.20 o 
  -6  -5   9       21.06       23.29      4.21 o 
  -5  -5   9        6.06        7.51      2.38 o 
  -4  -5   9        0.12        1.26      1.57 o 
  -3  -5   9       29.58       32.10      4.11 o 
  -2  -5   9        3.15        3.28      1.90 o 
  -1  -5   9        1.97        2.26      1.92 o 
   0  -5   9       16.44       20.84      4.87 o 
   1  -5   9        4.46        7.27      3.80 o 
   2  -5   9        3.44        7.28      1.73 o 
   3  -5   9        8.30        8.17      2.14 o 
   4  -5   9        6.14        6.65      2.38 o 
  -8  -4   9        8.73       11.12      5.44 o 
  -7  -4   9       11.85       13.62      4.59 o 
  -6  -4   9        8.20        8.60      2.52 o 
  -5  -4   9        7.81        8.98      2.42 o 
  -4  -4   9        7.70        6.96      2.14 o 
  -3  -4   9       22.58       25.05      3.64 o 
  -2  -4   9       21.39       22.53      3.30 o 
  -1  -4   9       63.62       63.40      5.30 o 
   0  -4   9      110.44      117.18      5.58 o 
   1  -4   9       94.48       97.62      8.46 o 
   2  -4   9        6.93        6.43      1.56 o 
   3  -4   9        4.91        4.90      1.48 o 
   4  -4   9        5.86        4.80      2.01 o 
   5  -4   9        1.01        0.35      2.13 o 
   6  -4   9       15.69       13.76      3.89 o 
  -8  -3   9        4.03        4.80      3.90 o 
  -7  -3   9       14.41       13.16      3.99 o 
  -6  -3   9       17.07       18.61      3.97 o 
  -5  -3   9       56.13       65.16      5.94 o 
  -4  -3   9       71.37       62.07      5.47 o 
  -3  -3   9        8.51        9.24      2.28 o 
  -2  -3   9       31.63       33.51      3.85 o 
  -1  -3   9        6.66        5.99      1.95 o 
   0  -3   9      154.37      144.48      5.75 o 
   1  -3   9      286.64      297.11      8.36 o 
   2  -3   9      150.86      148.06     13.53 o 
   3  -3   9        5.78        5.34      1.46 o 
   4  -3   9       11.11       14.06      2.54 o 
   5  -3   9       21.74       20.89      2.96 o 
   6  -3   9       14.04       11.47      3.06 o 
  -9  -2   9        7.18        8.94      4.59 o 
  -8  -2   9       36.38       39.00      5.94 o 
  -7  -2   9       38.05       41.02      5.23 o 
  -6  -2   9        5.41        5.56      2.45 o 
  -5  -2   9       41.15       47.38      5.06 o 
  -4  -2   9       64.68       60.91      5.39 o 
  -3  -2   9      107.01      116.16      7.08 o 
  -2  -2   9      102.67      104.35      6.32 o 
  -1  -2   9      150.60      157.31      7.68 o 
   0  -2   9       41.87       44.94      3.21 o 
   1  -2   9       15.62       14.12      1.62 o 
   2  -2   9       41.15       48.00      2.72 o 
   3  -2   9      133.88      132.15      5.63 o 
   4  -2   9       31.09       27.20      2.84 o 
   5  -2   9       23.05       21.41      2.87 o 
   6  -2   9        2.12        2.31      2.23 o 
   7  -2   9        4.44        4.59      3.07 o 
  -9  -1   9        3.42        3.99      3.94 o 
  -8  -1   9        0.62       -0.52      2.35 o 
  -7  -1   9       77.99       71.84      6.34 o 
  -6  -1   9       19.16       20.96      3.54 o 
  -5  -1   9      237.82      234.38     10.12 o 
  -4  -1   9      143.31      129.30      7.25 o 
  -3  -1   9      129.24      120.88      6.77 o 
  -2  -1   9        8.34        7.63      1.92 o 
  -1  -1   9      107.22      102.49      6.13 o 
   0  -1   9       43.64       45.65      3.14 o 
   1  -1   9       45.57       40.94      7.60 o 
   2  -1   9      219.75      223.30      5.28 o 
   3  -1   9       17.08       18.66      1.78 o 
   4  -1   9       21.37       19.74      1.92 o 
   5  -1   9        1.88        3.27      1.78 o 
   6  -1   9       20.05       22.38      3.05 o 
   7  -1   9        0.86       -0.05      5.32 o 
  -8   0   9       23.36       23.88      3.71 o 
  -7   0   9        1.01        1.05      1.81 o 
  -6   0   9        0.22        0.26      1.71 o 
  -5   0   9       19.14       19.75      3.09 o 
  -4   0   9       18.65       13.66      2.71 o 
  -3   0   9      158.48      148.76      7.39 o 
  -2   0   9       32.45       34.31      3.85 o 
  -1   0   9      234.73      228.34      9.01 o 
   0   0   9       62.94       63.80      3.49 o 
   1   0   9       26.75       27.70      1.99 o 
   2   0   9        3.59        1.92      1.19 o 
   3   0   9       23.82       16.28     14.82 o 
   4   0   9        9.52       10.88      2.19 o 
   5   0   9      167.77      166.97      6.67 o 
   6   0   9       10.04        6.27      4.25 o 
   7   0   9        5.96       11.29      6.06 o 
  -9   1   9        3.35        5.37      2.14 o 
  -8   1   9        0.56        7.34      2.33 o 
  -7   1   9       78.34       73.03      3.97 o 
  -6   1   9       18.50       19.82      2.14 o 
  -5   1   9      229.50      229.48      6.53 o 
  -4   1   9      148.15      130.32      4.78 o 
  -3   1   9      130.23      119.22      4.49 o 
  -2   1   9        8.48        8.82      1.59 o 
  -1   1   9      107.93      102.11      4.02 o 
   0   1   9       40.02       41.85      2.80 o 
   1   1   9       46.86       47.67      4.28 o 
   2   1   9      222.84      232.55     10.38 o 
   3   1   9       17.10       19.46      3.28 o 
   4   1   9       21.43       20.25      3.33 o 
   5   1   9        1.69        3.73      1.92 o 
   6   1   9       20.23       23.88      3.87 o 
  -9   2   9        7.29       12.64      2.97 o 
  -8   2   9       35.60       35.57      4.78 o 
  -7   2   9       36.50       37.17      4.59 o 
  -6   2   9        5.54        9.08      2.50 o 
  -5   2   9       40.43       39.69      2.99 o 
  -4   2   9       63.18       64.52      3.71 o 
  -3   2   9      106.79       96.29      4.30 o 
  -2   2   9      101.79       87.50      4.11 o 
  -1   2   9      150.30      146.48      5.28 o 
   0   2   9       43.15       38.66      2.78 o 
   1   2   9       15.77       14.35      2.95 o 
   2   2   9       39.45       39.42      4.47 o 
   3   2   9      136.82      143.15      8.89 o 
   4   2   9       33.07       32.84      4.61 o 
   5   2   9       22.15       19.53      3.68 o 
  -8   3   9        3.86        8.44      2.66 o 
  -7   3   9       13.89       17.78      3.71 o 
  -6   3   9       16.75       21.08      3.73 o 
  -5   3   9       53.74       58.77      5.89 o 
  -4   3   9       72.58       68.56      4.02 o 
  -3   3   9        7.93        8.08      1.64 o 
  -2   3   9       32.21       29.37      2.57 o 
  -1   3   9        5.89        6.06      1.45 o 
   0   3   9      156.17      146.55      5.85 o 
   1   3   9      281.91      288.87      8.44 o 
   2   3   9      154.73      147.71      9.22 o 
   3   3   9        5.42        4.13      1.81 o 
   4   3   9       10.98       12.17      2.88 o 
  -8   4   9        8.87       10.67      3.49 o 
  -7   4   9       11.75        8.84      3.11 o 
  -6   4   9        8.18        9.58      2.64 o 
  -5   4   9        7.49        7.72      2.80 o 
  -4   4   9        7.81        8.82      2.52 o 
  -3   4   9       23.27       30.13      2.95 o 
  -2   4   9       21.20       19.56      2.47 o 
  -1   4   9       61.41       59.67      4.06 o 
   0   4   9      110.90      113.52      5.68 o 
   1   4   9       94.51       96.05      5.44 o 
   2   4   9        7.07        5.58      2.64 o 
   3   4   9        5.46        8.17      3.26 o 
  -7   5   9        4.05        9.84      4.25 o 
  -6   5   9       20.86       26.14      4.94 o 
  -5   5   9        6.11        5.94      2.66 o 
  -4   5   9        0.15        1.64      1.97 o 
  -3   5   9       29.22       33.70      4.78 o 
  -2   5   9        3.11        4.71      2.26 o 
  -1   5   9        1.81        2.92      1.57 o 
   0   5   9       16.86       17.87      2.57 o 
   1   5   9        4.59        5.13      1.97 o 
   2   5   9        3.58        5.51      3.09 o 
  -5   6   9        5.21        9.32      3.75 o 
  -4   6   9        4.98       10.22      3.28 o 
  -3   6   9        5.05        5.18      2.76 o 
  -2   6   9       13.84       15.92      3.94 o 
  -1   6   9        2.61        3.56      2.66 o 
   0   6   9        0.65        0.90      2.78 o 
   1   6   9        1.29        1.09      2.92 o 
  -4  -6  10        1.31        3.30      2.35 o 
  -3  -6  10        9.68        9.72      3.02 o 
  -1  -6  10        3.11        4.06      4.71 o 
   0  -6  10       44.60       47.24      7.98 o 
   1  -6  10        5.25        3.92      5.11 o 
   2  -6  10        7.53       12.55      2.92 o 
  -6  -5  10       11.15       13.76      3.80 o 
  -5  -5  10       21.39       16.75      3.61 o 
  -4  -5  10        7.58       10.38      2.73 o 
  -3  -5  10        5.55        4.85      2.02 o 
  -2  -5  10        1.54        1.88      1.88 o 
  -1  -5  10        1.88        2.07      1.90 o 
   0  -5  10        6.24        4.61      4.13 o 
   1  -5  10       13.24       18.20      5.39 o 
   2  -5  10       31.68       27.15      6.67 o 
   3  -5  10        0.64        1.05      4.25 o 
   4  -5  10        4.94        4.19      2.35 o 
  -7  -4  10        6.82        5.99      4.54 o 
  -6  -4  10       22.48       18.82      3.66 o 
  -5  -4  10        0.02        1.09      1.45 o 
  -4  -4  10       11.52       16.30      3.11 o 
  -3  -4  10       10.70       14.52      2.97 o 
  -2  -4  10       54.04       56.30      5.35 o 
  -1  -4  10       18.07       18.23      3.11 o 
   0  -4  10       22.32       21.10      2.76 o 
   1  -4  10       26.75       28.28      5.23 o 
   2  -4  10        2.75        5.29      1.62 o 
   3  -4  10       13.49       18.70      3.42 o 
   4  -4  10       10.81       10.22      2.43 o 
   5  -4  10       13.10       11.29      3.17 o 
  -8  -3  10        2.57        0.88      4.06 o 
  -7  -3  10       11.50       10.43      3.99 o 
  -6  -3  10       55.09       63.52      6.65 o 
  -5  -3  10        0.36        2.23      1.78 o 
  -4  -3  10       93.51      106.44      7.44 o 
  -3  -3  10        3.31        2.83      1.66 o 
  -2  -3  10       21.70       22.03      3.40 o 
  -1  -3  10       30.54       26.59      3.49 o 
   0  -3  10       19.07       18.89      2.42 o 
   1  -3  10       84.98       83.91      8.27 o 
   2  -3  10       96.16       93.89      5.26 o 
   3  -3  10        1.86        2.57      1.29 o 
   4  -3  10        4.05        2.23      1.72 o 
   5  -3  10       17.96       19.63      3.26 o 
   6  -3  10        2.04        1.34      2.98 o 
  -9  -2  10        7.22        3.61      4.52 o 
  -8  -2  10        9.94       11.86      4.09 o 
  -7  -2  10       21.35       22.96      4.49 o 
  -6  -2  10        0.76        2.76      2.54 o 
  -5  -2  10       34.73       32.03      4.40 o 
  -4  -2  10       77.65       80.68      6.32 o 
  -3  -2  10      130.61      136.78      7.91 o 
  -2  -2  10      119.21      141.20      8.01 o 
  -1  -2  10        3.86        2.83      1.64 o 
   0  -2  10       26.24       28.42      2.73 o 
   1  -2  10       17.76       17.54      1.77 o 
   2  -2  10        7.87       10.08      1.48 o 
   3  -2  10       36.24       37.23      6.17 o 
   4  -2  10       28.25       29.40      3.14 o 
   5  -2  10        7.60        5.85      2.23 o 
   6  -2  10        3.56        4.50      2.96 o 
  -9  -1  10        8.04        8.20      4.06 o 
  -8  -1  10       14.19       16.61      3.94 o 
  -7  -1  10        0.48        1.28      2.19 o 
  -6  -1  10       38.36       33.84      4.63 o 
  -5  -1  10       23.39       19.68      3.40 o 
  -4  -1  10      309.26      289.08     11.22 o 
  -3  -1  10       85.67       86.59      6.27 o 
  -2  -1  10       91.84       94.20      6.25 o 
  -1  -1  10        5.31        6.39      2.02 o 
   0  -1  10      110.03      113.25      4.00 o 
   1  -1  10       14.63       15.70      1.77 o 
   2  -1  10      183.49      188.88     16.73 o 
   3  -1  10       25.08       24.81      2.06 o 
   4  -1  10        3.14        3.53      1.43 o 
   5  -1  10        2.44       -0.76      2.99 o 
   6  -1  10       18.99       22.79      5.73 o 
  -8   0  10       12.63       14.50      3.71 o 
  -7   0  10       27.00       21.17      3.66 o 
  -6   0  10       17.24       13.19      2.90 o 
  -5   0  10       35.04       33.63      3.94 o 
  -4   0  10        3.55        2.50      1.97 o 
  -3   0  10      374.46      324.49     11.48 o 
  -2   0  10      167.65      173.64      8.58 o 
  -1   0  10        7.19        6.68      1.88 o 
   0   0  10        3.09        4.47      1.62 o 
   1   0  10      184.58      180.98      9.03 o 
   2   0  10      165.70      148.21      7.72 o 
   3   0  10       27.86       32.94      4.21 o 
   4   0  10       60.14       56.75      5.58 o 
   5   0  10        3.59        3.61      2.35 o 
  -7   1  10        0.36        1.31      2.09 o 
  -6   1  10       37.98       35.57      4.04 o 
  -5   1  10       23.10       20.79      3.23 o 
  -4   1  10      316.14      282.55     10.88 o 
  -3   1  10       83.38       75.09      5.61 o 
  -2   1  10       91.53       85.41      3.94 o 
  -1   1  10        5.18        5.49      1.54 o 
   0   1  10      110.91       90.06      6.46 o 
   1   1  10       14.89       15.97      2.66 o 
   2   1  10      182.29      179.13      9.67 o 
   3   1  10       24.44       22.77      3.66 o 
   4   1  10        3.27        5.13      2.23 o 
   5   1  10        2.32        3.21      1.95 o 
   6   1  10       19.63       24.31      4.42 o 
  -9   2  10        7.19       11.55      3.61 o 
  -8   2  10       10.27       16.21      3.59 o 
  -7   2  10       22.37       31.13      4.66 o 
  -6   2  10        0.57        1.45      1.90 o 
  -5   2  10       35.30       33.82      2.83 o 
  -4   2  10       77.44       78.42      4.18 o 
  -3   2  10      133.20      124.16      5.01 o 
  -2   2  10      119.18      127.99      5.13 o 
  -1   2  10        4.61        3.85      1.24 o 
   0   2  10       24.63       25.12      2.40 o 
   1   2  10       17.72       15.49      3.28 o 
   2   2  10        7.46        8.94      2.21 o 
   3   2  10       37.18       33.98      4.54 o 
   4   2  10       26.84       33.72      4.73 o 
   5   2  10        7.87       10.34      2.88 o 
  -8   3  10        2.68        3.90      2.38 o 
  -7   3  10       11.43       14.07      3.40 o 
  -6   3  10       55.68       61.05      6.18 o 
  -5   3  10        0.22        1.71      1.95 o 
  -4   3  10       94.15       99.62      4.94 o 
  -3   3  10        3.44        3.26      1.38 o 
  -2   3  10       21.44       21.13      2.35 o 
  -1   3  10       30.49       27.33      2.69 o 
   0   3  10       20.50       19.89      2.45 o 
   1   3  10       81.46       80.15      7.08 o 
   2   3  10       96.68       93.89      7.79 o 
   3   3  10        2.03        2.33      1.92 o 
   4   3  10        3.98        5.28      2.19 o 
   5   3  10       17.77       19.53      3.99 o 
  -7   4  10        7.25        8.25      2.97 o 
  -6   4  10       21.83       24.05      4.59 o 
  -5   4  10        0.01        1.12      1.83 o 
  -4   4  10       11.13        9.17      2.66 o 
  -3   4  10       11.19       12.36      1.97 o 
  -2   4  10       52.15       54.13      3.97 o 
  -1   4  10       19.03       17.89      2.45 o 
   0   4  10       21.38       24.38      2.90 o 
   1   4  10       26.93       25.74      3.09 o 
   2   4  10        2.90        0.50      2.71 o 
   3   4  10       12.95       19.99      4.71 o 
   4   4  10       10.55       11.00      4.04 o 
  -6   5  10       11.76       15.04      4.11 o 
  -5   5  10       20.89       23.24      4.44 o 
  -4   5  10        7.21       15.57      3.97 o 
  -3   5  10        5.70        4.49      2.28 o 
  -2   5  10        1.49        2.11      2.11 o 
  -1   5  10        1.98        1.76      1.81 o 
   0   5  10        5.82        7.20      2.07 o 
   1   5  10       13.10       11.86      2.57 o 
   2   5  10       31.10       35.17      6.23 o 
  -4   6  10        1.39        2.97      3.71 o 
  -3   6  10        9.25       12.55      4.13 o 
  -2   6  10        9.03       11.43      4.04 o 
  -1   6  10        3.30        5.35      3.47 o 
   0   6  10       44.25       53.75      5.01 o 
   1   6  10        5.27        7.82      3.87 o 
  -3  -6  11        3.99        5.63      2.88 o 
  -1  -6  11       10.76       17.92      6.87 o 
  -5  -5  11       14.02       16.37      3.97 o 
  -4  -5  11        4.71        6.77      2.59 o 
  -3  -5  11        3.90        8.36      2.40 o 
  -2  -5  11       23.53       25.74      3.99 o 
  -1  -5  11        8.21        9.13      2.61 o 
   0  -5  11       22.01       21.39      5.70 o 
   1  -5  11        6.96        6.92      4.78 o 
   2  -5  11       11.18       11.48      2.43 o 
   3  -5  11        1.47        3.14      2.38 o 
  -6  -4  11        4.06        5.99      2.95 o 
  -5  -4  11        2.22        1.81      2.07 o 
  -4  -4  11        5.44        5.80      2.66 o 
  -3  -4  11       12.55       13.16      3.04 o 
  -2  -4  11       16.68       15.64      3.02 o 
  -1  -4  11       10.76       14.73      3.16 o 
   0  -4  11       22.75       21.39      2.88 o 
   1  -4  11       39.45       35.80      3.31 o 
   2  -4  11       23.08       22.01      2.76 o 
   3  -4  11        8.54        9.40      2.25 o 
   4  -4  11        6.04        3.90      2.65 o 
  -8  -3  11       17.05       21.48      6.51 o 
  -7  -3  11       14.68       17.97      5.44 o 
  -6  -3  11        3.35        8.44      3.85 o 
  -5  -3  11        4.29        5.09      2.16 o 
  -4  -3  11        3.33        5.47      1.92 o 
  -3  -3  11       17.96       15.47      3.11 o 
  -2  -3  11       25.06       24.43      3.64 o 
  -1  -3  11       15.09       15.54      2.99 o 
   0  -3  11        2.55        4.85      1.92 o 
   1  -3  11       51.08       52.89      4.52 o 
   2  -3  11       79.42       84.91      6.74 o 
   3  -3  11        5.10        4.85      1.59 o 
   4  -3  11        6.71       11.15      2.53 o 
   5  -3  11        0.45        2.75      4.19 o 
  -8  -2  11        5.58       10.65      4.44 o 
  -7  -2  11       34.42       46.41      6.20 o 
  -6  -2  11       10.11       13.93      3.83 o 
  -5  -2  11       20.12       16.90      3.66 o 
  -4  -2  11       13.46        9.65      2.73 o 
  -3  -2  11       58.18       61.95      5.58 o 
  -2  -2  11       97.91       89.26      6.65 o 
  -1  -2  11      113.92      111.74      7.44 o 
   0  -2  11       25.12       26.23      2.80 o 
   1  -2  11       10.03       11.41      1.50 o 
   2  -2  11       29.02       31.63      2.38 o 
   3  -2  11       42.76       46.70      2.93 o 
   4  -2  11       39.98       38.72      3.58 o 
   5  -2  11       22.48       29.21      5.28 o 
  -8  -1  11       20.54       24.10      4.92 o 
  -7  -1  11       11.50       10.12      3.30 o 
  -6  -1  11        5.61        4.25      2.64 o 
  -5  -1  11       51.29       57.15      5.56 o 
  -4  -1  11        7.61        5.44      2.50 o 
  -3  -1  11       92.61       87.40      6.65 o 
  -2  -1  11       30.77       23.43      3.42 o 
  -1  -1  11       38.93       40.18      4.47 o 
   0  -1  11       14.88       10.62      1.78 o 
   1  -1  11      144.19      148.69      5.92 o 
   2  -1  11       35.43       28.99      3.80 o 
   3  -1  11       87.83       94.46      7.18 o 
   4  -1  11       21.83       21.10      3.90 o 
  -8   0  11        5.72        6.82      3.07 o 
  -7   0  11       50.18       43.34      4.85 o 
  -6   0  11        6.71        5.80      2.50 o 
  -5   0  11       26.64       21.65      3.59 o 
  -4   0  11      126.57      116.75      7.39 o 
  -3   0  11       89.34       78.35      6.46 o 
  -2   0  11       23.96       20.44      3.47 o 
  -1   0  11      179.30      183.34      9.41 o 
   0   0  11        4.38        4.06      1.81 o 
   1   0  11       19.49       23.26      3.52 o 
   2   0  11        1.08        1.85      1.40 o 
   3   0  11        4.88        7.01      2.42 o 
   4   0  11       19.63       30.42      4.42 o 
   5   0  11        7.81        7.15      2.64 o 
  -7   1  11       11.63       11.45      3.02 o 
  -6   1  11        6.19        6.94      2.54 o 
  -5   1  11       51.19       57.58      5.30 o 
  -4   1  11        6.78        3.49      2.23 o 
  -3   1  11       92.82       83.81      6.18 o 
  -2   1  11       30.75       28.42      4.02 o 
  -1   1  11       38.85       36.33      4.47 o 
   0   1  11       15.14       14.00      2.80 o 
   1   1  11      143.15      111.07      6.99 o 
   2   1  11       36.06       35.15      4.49 o 
   3   1  11       87.28       79.51      7.06 o 
   4   1  11       22.39       20.58      3.64 o 
   5   1  11       22.71       29.87      4.71 o 
   6   1  11        0.13        4.37      2.88 o 
  -5   2  11       19.50       15.64      3.11 o 
  -4   2  11       13.76       11.48      1.92 o 
  -3   2  11       56.08       49.64      3.37 o 
  -2   2  11      101.62       86.64      4.40 o 
  -1   2  11      113.14       99.19      4.59 o 
   0   2  11       25.15       20.75      2.26 o 
   1   2  11        9.64       11.07      2.97 o 
   2   2  11       28.73       31.08      4.40 o 
   3   2  11       42.40       40.18      5.09 o 
   4   2  11       41.02       37.33      5.25 o 
   5   2  11       22.05       27.57      4.68 o 
  -8   3  11       17.13       18.99      4.35 o 
  -7   3  11       14.61       18.75      3.90 o 
  -6   3  11        3.08        6.20      2.71 o 
  -5   3  11        4.23        8.22      2.69 o 
  -4   3  11        3.32        4.71      1.64 o 
  -3   3  11       18.93       17.49      2.31 o 
  -2   3  11       25.51       24.95      2.59 o 
  -1   3  11       15.36       15.71      2.26 o 
   0   3  11        2.28        2.07      1.57 o 
   1   3  11       51.42       56.84      6.39 o 
   2   3  11       79.24       81.89      7.77 o 
   3   3  11        5.60        3.92      2.00 o 
   4   3  11        6.70        8.17      2.78 o 
   5   3  11        0.46        1.54      2.69 o 
  -7   4  11        7.13       13.97      4.11 o 
  -6   4  11        4.04        6.56      3.02 o 
  -5   4  11        2.37        1.31      2.11 o 
  -4   4  11        5.26        5.09      2.33 o 
  -3   4  11       12.76       13.02      2.33 o 
  -2   4  11       17.65       17.82      2.66 o 
  -1   4  11       10.77       12.24      2.26 o 
   0   4  11       23.46       21.84      2.95 o 
   1   4  11       39.57       36.71      5.58 o 
   2   4  11       23.13       19.53      4.97 o 
   3   4  11        8.40        8.22      4.28 o 
   4   4  11        6.33        8.39      3.56 o 
  -5   5  11       13.99       19.01      4.11 o 
  -4   5  11        4.91        4.49      2.66 o 
  -3   5  11        4.19        7.60      2.85 o 
  -2   5  11       23.79       27.78      4.68 o 
  -1   5  11        8.07        8.70      2.85 o 
   0   5  11       21.75       26.31      3.59 o 
   1   5  11        7.38        9.17      4.44 o 
   2   5  11       11.25       13.62      5.13 o 
   3   5  11        1.61        0.62      4.80 o 
  -3   6  11        4.14        3.68      3.68 o 
  -2   6  11        6.99       10.03      3.66 o 
  -1   6  11       10.62       12.31      4.16 o 
   0   6  11        8.49       11.38      3.73 o 
  -4  -5  12        5.11        9.17      3.26 o 
  -2  -5  12        5.31        9.58      2.92 o 
  -1  -5  12        1.47       -0.07      4.61 o 
   0  -5  12       11.07        9.41      5.73 o 
   1  -5  12        0.70        0.52      5.56 o 
  -6  -4  12       16.56       26.85      5.20 o 
  -5  -4  12       29.42       29.51      4.99 o 
  -4  -4  12        4.56        5.47      2.40 o 
  -3  -4  12        3.98        7.77      2.57 o 
  -2  -4  12       20.78       26.33      4.13 o 
  -1  -4  12        5.54        5.96      1.90 o 
   0  -4  12        9.82       12.76      2.64 o 
   1  -4  12        4.04        2.02      4.18 o 
   2  -4  12        2.05        5.76      2.01 o 
   3  -4  12        0.30        1.11      1.85 o 
  -7  -3  12        6.31        9.67      5.16 o 
  -6  -3  12       11.55       11.38      4.97 o 
  -5  -3  12       20.63       25.59      4.25 o 
  -4  -3  12       43.58       39.90      4.94 o 
  -3  -3  12       36.12       40.40      4.80 o 
  -2  -3  12        2.82        4.75      2.21 o 
  -1  -3  12       12.45       13.31      2.33 o 
   0  -3  12       38.65       39.28      3.68 o 
   1  -3  12        5.22        8.58      3.49 o 
   2  -3  12       30.53       39.17      4.12 o 
   3  -3  12       16.87       13.68      2.53 o 
   4  -3  12        3.80        2.94      2.51 o 
  -8  -2  12       13.98       12.31      5.49 o 
  -7  -2  12       22.90       21.60      5.18 o 
  -6  -2  12       36.44       39.64      5.85 o 
  -5  -2  12        7.00        4.71      3.16 o 
  -4  -2  12        1.91        4.78      2.00 o 
  -3  -2  12        6.66        6.11      2.04 o 
  -2  -2  12      148.49      142.75      8.77 o 
  -1  -2  12       16.62       22.34      3.75 o 
   0  -2  12        6.51        9.77      2.07 o 
   1  -2  12        2.34        4.04      1.81 o 
   2  -2  12       18.04       17.13      2.64 o 
  -8  -1  12        2.93        4.35      4.32 o 
  -7  -1  12        9.42        9.22      3.64 o 
  -6  -1  12       25.41       25.78      4.42 o 
  -5  -1  12       16.35       13.45      3.47 o 
  -4  -1  12       58.57       56.94      5.80 o 
  -3  -1  12      117.31      103.42      7.51 o 
  -2  -1  12       49.96       50.88      5.25 o 
  -1  -1  12       13.61       18.16      3.16 o 
   0  -1  12        2.77        4.23      2.02 o 
   1  -1  12       35.32       33.03      4.32 o 
   2  -1  12       24.16       24.41      3.97 o 
   3  -1  12       32.75       32.44      4.54 o 
   4  -1  12        2.95        4.66      2.26 o 
  -8   0  12      102.64      105.27      8.25 o 
  -7   0  12        1.36        2.78      2.85 o 
  -6   0  12       20.51       24.21      4.06 o 
  -5   0  12        1.31        0.02      1.95 o 
  -4   0  12        4.47        2.50      2.14 o 
  -3   0  12       14.78       14.38      3.21 o 
  -2   0  12       62.91       56.30      5.63 o 
  -1   0  12        6.21        6.89      2.11 o 
   0   0  12       40.56       45.51      4.99 o 
   1   0  12        0.01        0.40      1.40 o 
   2   0  12       76.06       65.16      5.94 o 
   3   0  12        1.38        3.80      1.95 o 
   4   0  12        5.43        7.84      2.88 o 
   5   0  12        3.04        5.87      2.92 o 
  -7   1  12        9.38       13.71      3.52 o 
  -6   1  12       25.40       22.93      3.83 o 
  -5   1  12       15.14       18.84      3.83 o 
  -4   1  12       56.39       48.29      5.09 o 
  -3   1  12      120.95      107.36      7.58 o 
  -2   1  12       48.59       40.94      4.99 o 
  -1   1  12       13.51       18.77      3.64 o 
   0   1  12        2.54        3.94      1.62 o 
   1   1  12       34.66       29.85      3.90 o 
   2   1  12       25.22       35.95      4.94 o 
   3   1  12       32.21       32.32      4.75 o 
   4   1  12        3.08        6.61      2.66 o 
   5   1  12        2.35        5.25      2.61 o 
  -5   2  12        6.65        6.11      2.97 o 
  -4   2  12        1.96        3.54      2.09 o 
  -3   2  12        6.33        5.23      2.40 o 
  -2   2  12      149.74      149.38      9.03 o 
  -1   2  12       15.50       19.30      3.83 o 
   0   2  12        6.60        4.44      2.35 o 
   1   2  12        2.11        5.20      2.90 o 
   2   2  12       17.97       17.09      3.42 o 
   3   2  12       31.42       38.64      5.28 o 
   4   2  12       50.76       51.64      6.58 o 
   5   2  12       10.49        8.06      3.26 o 
  -4   3  12       42.40       42.68      3.66 o 
  -3   3  12       36.15       34.60      3.26 o 
  -2   3  12        2.53        2.09      1.50 o 
  -1   3  12       12.51       12.02      2.23 o 
   0   3  12       38.68       37.33      3.54 o 
   1   3  12        5.58        8.36      3.59 o 
   2   3  12       29.34       29.13      5.54 o 
   3   3  12       17.70       18.01      4.13 o 
   4   3  12        3.76        3.90      2.83 o 
  -6   4  12       16.96       21.05      4.40 o 
  -5   4  12       28.96       32.08      4.94 o 
  -4   4  12        4.43        7.96      3.04 o 
  -3   4  12        4.16        7.39      2.16 o 
  -2   4  12       21.13       25.33      3.04 o 
  -1   4  12        5.10        3.92      1.95 o 
   0   4  12        9.82       10.46      2.50 o 
   1   4  12        3.85        7.46      4.09 o 
   2   4  12        2.05        2.19      4.11 o 
   3   4  12        0.26       -2.45      3.92 o 
  -4   5  12        4.90        5.75      2.97 o 
  -3   5  12        3.07        5.42      3.11 o 
  -2   5  12        5.15        7.58      2.97 o 
  -1   5  12        1.46        2.99      2.28 o 
   0   5  12       11.33       15.73      3.33 o 
   1   5  12        0.81        2.88      4.66 o 
  -2  -5  13        0.11        1.64      2.42 o 
  -1  -5  13       17.01       19.82      7.22 o 
  -5  -4  13        1.94       -1.26      3.07 o 
  -4  -4  13        1.08        2.19      2.76 o 
  -3  -4  13        1.26        0.62      2.00 o 
  -2  -4  13        1.91        3.71      2.26 o 
  -1  -4  13        2.13        3.54      2.16 o 
   0  -4  13       17.69       22.91      3.52 o 
   1  -4  13        1.08        1.85      4.66 o 
   2  -4  13        3.61        6.54      2.73 o 
  -6  -3  13       19.61       23.05      5.89 o 
  -5  -3  13       22.28       26.09      4.56 o 
  -4  -3  13        1.68        2.14      2.23 o 
  -3  -3  13       31.30       35.00      4.90 o 
  -2  -3  13       15.78       15.61      3.23 o 
  -1  -3  13        5.78        8.13      2.04 o 
   0  -3  13       19.29       18.99      2.90 o 
   1  -3  13        4.67       11.34      3.02 o 
   2  -3  13        0.78        1.02      3.85 o 
   3  -3  13       11.25        9.46      5.11 o 
  -7  -2  13       12.85       16.61      5.58 o 
  -6  -2  13       21.97       24.52      5.30 o 
  -5  -2  13       12.13       13.16      4.32 o 
  -4  -2  13        2.92        4.92      2.02 o 
  -3  -2  13       13.19       12.19      2.85 o 
  -2  -2  13       15.05       15.14      3.42 o 
  -1  -2  13      131.49      124.02      6.20 o 
   0  -2  13        7.94        9.20      2.83 o 
   1  -2  13       22.25       25.17      4.21 o 
   2  -2  13        7.91        7.72      2.78 o 
  -7  -1  13        1.47        2.57      3.71 o 
  -6  -1  13        1.45        4.30      3.54 o 
  -5  -1  13       46.29       40.33      5.73 o 
  -4  -1  13       16.14       16.37      3.94 o 
  -3  -1  13        4.25        4.49      2.80 o 
  -2  -1  13      116.69      110.24      7.96 o 
  -1  -1  13       36.76       32.32      4.56 o 
   0  -1  13       12.66       17.94      3.47 o 
   1  -1  13       72.23       77.94      6.96 o 
   2  -1  13        6.52       13.64      2.97 o 
   3  -1  13        5.40        9.46      3.26 o 
  -7   0  13       20.30       16.94      4.44 o 
  -6   0  13        1.95        5.68      3.28 o 
  -5   0  13       16.48       19.46      4.21 o 
  -4   0  13        0.21        1.45      2.59 o 
  -3   0  13        7.96        7.32      2.76 o 
  -2   0  13        1.96        1.81      2.52 o 
  -1   0  13      200.67      199.40     10.79 o 
   0   0  13       48.39       53.94      5.77 o 
   1   0  13       55.34       52.80      5.63 o 
   2   0  13        2.59        4.47      1.97 o 
   3   0  13       14.77       18.82      3.87 o 
   4   0  13       28.97       28.99      4.71 o 
  -7   1  13        1.47        3.28      3.73 o 
  -6   1  13        1.42        1.00      3.11 o 
  -5   1  13       45.71       40.04      5.06 o 
  -4   1  13       16.83       18.25      3.73 o 
  -3   1  13        4.74        3.94      2.59 o 
  -2   1  13      116.10      107.36      8.17 o 
  -1   1  13       37.23       38.50      5.18 o 
   0   1  13       12.71       11.67      2.76 o 
   1   1  13       72.56       63.95      6.04 o 
   2   1  13        6.46        9.17      2.99 o 
   3   1  13        4.99        8.44      2.69 o 
   4   1  13       26.98       33.15      5.28 o 
  -5   2  13       12.72       11.31      3.37 o 
  -4   2  13        2.81        1.43      2.33 o 
  -3   2  13       12.89       11.29      3.49 o 
  -2   2  13       14.73       16.02      3.78 o 
  -1   2  13      132.74      137.00      9.58 o 
   0   2  13        7.65        7.89      3.45 o 
   1   2  13       22.25       22.43      4.49 o 
   2   2  13        7.79        6.96      2.64 o 
   3   2  13       12.02       14.73      3.66 o 
   4   2  13        1.36        3.56      3.42 o 
  -4   3  13        1.60        5.06      3.04 o 
  -3   3  13       30.90       30.92      4.90 o 
  -2   3  13       16.60       11.45      3.16 o 
  -1   3  13        5.94        9.48      3.78 o 
   0   3  13       19.52       22.81      4.87 o 
   1   3  13        4.39        8.89      4.47 o 
   2   3  13        0.66        1.90      3.90 o 
   3   3  13       11.13       13.64      4.40 o 
  -3   4  13        1.16        0.36      2.02 o 
  -2   4  13        1.92        3.71      2.19 o 
  -1   4  13        2.21        0.97      1.97 o 
   0   4  13       17.48       19.39      3.23 o 
   1   4  13        1.13        1.14      4.16 o 
   2   4  13        3.55        7.20      5.94 o 
  -2   5  13        0.13        1.09      3.09 o 
  -1   5  13       17.06       19.87      3.73 o 
  -3  -4  14        4.60        6.99      3.18 o 
  -2  -4  14        3.11        4.02      2.45 o 
  -1  -4  14        0.59        2.83      2.42 o 
   0  -4  14        3.64        9.03      6.13 o 
  -5  -3  14        9.29        8.48      3.99 o 
  -4  -3  14       13.60       14.28      3.78 o 
  -3  -3  14        3.05        6.70      2.88 o 
  -2  -3  14        2.96        0.55      2.02 o 
  -1  -3  14        1.65        0.48      1.97 o 
   0  -3  14        8.00        8.63      2.88 o 
   1  -3  14        1.90        4.73      2.76 o 
  -6  -2  14       11.77       14.19      5.80 o 
  -5  -2  14        2.18        3.83      4.28 o 
  -4  -2  14        7.75        4.49      2.42 o 
  -3  -2  14        0.53        0.69      1.92 o 
  -2  -2  14       10.91       13.78      3.54 o 
  -1  -2  14       61.25       63.31      6.68 o 
   0  -2  14       21.29       36.93      5.11 o 
   1  -2  14        0.33        6.27      2.54 o 
   2  -2  14        3.47        6.20      2.85 o 
  -6  -1  14        8.76       11.62      4.71 o 
  -5  -1  14        2.31        1.81      3.42 o 
  -4  -1  14       32.65       30.13      5.54 o 
  -3  -1  14        0.75        3.73      2.23 o 
  -2  -1  14       41.08       43.56      5.23 o 
  -1  -1  14        9.31       17.85      3.73 o 
   0  -1  14        5.15        8.55      2.73 o 
   1  -1  14        2.95        3.61      2.23 o 
   2  -1  14        7.63        9.22      2.83 o 
   3  -1  14        3.23        9.93      3.37 o 
  -7   0  14       33.19       35.03      6.01 o 
  -6   0  14        8.96       12.12      4.42 o 
  -5   0  14        0.24       -0.29      3.18 o 
  -4   0  14        3.31        1.52      2.76 o 
  -3   0  14        0.21        0.55      3.07 o 
  -2   0  14       96.06      101.61      8.53 o 
  -1   0  14        1.05        3.66      2.14 o 
   0   0  14       15.37       19.08      3.75 o 
   1   0  14        7.45       11.31      3.09 o 
   2   0  14        3.02        6.44      2.61 o 
   3   0  14        0.14        2.38      2.66 o 
  -6   1  14        8.81        7.60      3.92 o 
  -5   1  14        2.36        3.14      3.52 o 
  -4   1  14       32.51       31.89      5.20 o 
  -3   1  14        0.48        2.09      2.85 o 
  -2   1  14       41.85       42.49      5.85 o 
  -1   1  14        9.15       10.03      3.85 o 
   0   1  14        5.14        6.77      2.61 o 
   1   1  14        3.07        3.59      2.26 o 
   2   1  14        7.30       13.45      3.66 o 
   3   1  14        3.51        4.02      2.69 o 
  -5   2  14        2.17        3.66      3.59 o 
  -4   2  14        7.36        9.13      3.94 o 
  -3   2  14        0.50        0.55      2.71 o 
  -2   2  14       10.33       10.36      3.52 o 
  -1   2  14       62.89       59.19      6.75 o 
   0   2  14       20.59       24.02      5.32 o 
   1   2  14        0.22        1.16      2.04 o 
   2   2  14        3.47        5.82      3.04 o 
  -4   3  14       13.69       15.66      4.30 o 
  -3   3  14        2.81        2.97      3.42 o 
  -2   3  14        3.13        1.83      3.47 o 
  -1   3  14        1.76        3.45      3.97 o 
   0   3  14        8.06        7.44      4.37 o 
   1   3  14        1.77        3.09      4.42 o 
  -3   4  14        4.50        6.56      4.73 o 
  -2   4  14        2.98        1.69      4.04 o 
  -1   4  14        0.59        1.43      4.85 o 
   0   4  14        3.53        4.09      5.11 o 
  -3  -3  15        9.65       13.81      4.47 o 
  -2  -3  15        6.80        6.65      3.45 o 
  -1  -3  15       10.83       14.54      3.71 o 
  -4  -2  15        2.61        2.54      3.04 o 
  -3  -2  15        2.91        2.78      2.99 o 
  -2  -2  15        0.22        3.83      2.64 o 
  -1  -2  15        2.63        4.30      3.04 o 
   0  -2  15       25.32       28.21      4.61 o 
   1  -2  15        5.26        9.01      3.52 o 
  -5  -1  15        1.80        2.52      4.59 o 
  -4  -1  15        4.06        5.68      4.30 o 
  -3  -1  15       23.23       25.38      4.49 o 
  -2  -1  15        3.78        0.95      2.35 o 
  -1  -1  15       67.10       63.09      6.94 o 
   0  -1  15        2.44        2.28      2.35 o 
   1  -1  15        4.62        8.65      2.99 o 
  -5   0  15        6.00        8.03      4.49 o 
  -4   0  15       11.70       11.88      4.63 o 
  -3   0  15        1.97        2.78      4.02 o 
  -2   0  15        1.03        2.21      3.80 o 
  -1   0  15       12.95       17.70      3.73 o 
   0   0  15       40.14       44.75      5.82 o 
   1   0  15       19.55       22.03      4.44 o 
   2   0  15        7.05       10.41      3.99 o 
  -5   1  15        1.65        1.40      3.92 o 
  -4   1  15        3.79        4.78      4.09 o 
  -3   1  15       23.78       28.87      5.73 o 
  -2   1  15        4.03        6.70      4.23 o 
  -1   1  15       66.53       60.00      7.44 o 
   0   1  15        2.53        2.69      2.45 o 
   1   1  15        4.64       10.41      3.61 o 
   2   1  15        2.15        3.87      3.37 o 
  -5   2  15       20.84       22.84      5.32 o 
  -4   2  15        2.57        3.49      4.04 o 
  -3   2  15        2.92        1.66      4.09 o 
  -2   2  15        0.24        1.52      3.73 o 
  -1   2  15        2.57        3.45      3.80 o 
   0   2  15       25.79       29.87      6.51 o 
   1   2  15        5.04        4.44      3.83 o 
  -3   3  15        9.83        9.10      4.30 o 
  -2   3  15        6.56        9.32      4.71 o 
  -1   3  15       11.26        9.98      5.49 o 
  -2  -1  16       13.55       10.86      4.18 o 
  -1  -1  16       16.04       18.06      4.78 o 
  -3   0  16        3.39        3.64      5.01 o 
  -2   0  16        1.82        2.85      4.09 o 
  -1   0  16       11.17       15.76      4.56 o 
  -3   1  16        3.20        8.63      5.23 o 
  -2   1  16       13.06       15.57      5.85 o 
                                                 
